# Supplementary material for: Discovery of plastic-degrading microbial strains isolated from the alpine and Arctic terrestrial plastisphere
Source: Front Microbiol. 2023 May 10;14:1178474. doi: 10.3389/fmicb.2023.1178474 (PMC10206078; doi:10.3389/fmicb.2023.1178474)
Supplement: Supplementary file 4 [file data_sheet_4.csv]

Delta	Intensity
-3.86107	0.255157
-3.86076	0.255157
-3.86046	0.255157
-3.86015	0.255157
-3.85985	0.0718803
-3.85954	-0.111396
-3.85923	-0.294672
-3.85893	-0.477948
-3.85862	-0.40922
-3.85832	-0.340491
-3.85801	-0.271762
-3.85771	-0.203034
-3.8574	0.568254
-3.8571	1.33954
-3.85679	2.11083
-3.85648	2.88212
-3.85618	1.75573
-3.85587	0.629346
-3.85557	0.969171
-3.85526	1.309
-3.85496	0.701893
-3.85465	0.0947905
-3.85435	0.953897
-3.85404	1.813
-3.85373	0.701893
-3.85343	-0.40922
-3.85312	-0.054122
-3.85282	0.300976
-3.85251	0.533889
-3.85221	0.766803
-3.8519	0.999716
-3.8516	1.23263
-3.85129	0.56539
-3.85098	-0.101851
-3.85068	-0.76909
-3.85037	-1.43633
-3.85007	-1.00391
-3.84976	-0.571496
-3.84946	-0.139078
-3.84915	0.293339
-3.84884	-0.847364
-3.84854	-1.98807
-3.84823	-3.12877
-3.84793	-4.26947
-3.84762	-2.84431
-3.84732	-1.41915
-3.84701	0.00601578
-3.84671	1.43118
-3.8464	0.93576
-3.84609	0.440342
-3.84579	-0.0550766
-3.84548	-0.550495
-3.84518	0.0537434
-3.84487	0.657983
-3.84457	1.26222
-3.84426	1.86646
-3.84396	1.86741
-3.84365	1.86837
-3.84334	1.86932
-3.84304	1.87028
-3.84273	1.87123
-3.84243	1.87219
-3.84212	1.87314
-3.84182	1.8741
-3.84151	1.27559
-3.84121	0.677073
-3.8409	0.0785627
-3.84059	-0.519949
-3.84029	-0.751908
-3.83998	-0.983867
-3.83968	-1.21583
-3.83937	-1.44778
-3.83907	-1.19864
-3.83876	-0.949502
-3.83846	-0.700361
-3.83815	-0.451221
-3.83784	-0.476994
-3.83754	-0.502767
-3.83723	-0.52854
-3.83693	-0.554313
-3.83662	0.381159
-3.83632	1.31663
-3.83601	0.785894
-3.83571	0.255157
-3.8354	0.365886
-3.83509	0.476616
-3.83479	0.587345
-3.83448	0.698074
-3.83418	0.411705
-3.83387	0.125336
-3.83357	-0.161033
-3.83326	-0.447402
-3.83296	0.121518
-3.83265	0.690437
-3.83234	1.25936
-3.83204	1.82828
-3.83173	1.16295
-3.83143	0.497616
-3.83112	-0.167715
-3.83082	-0.833046
-3.83051	-0.245989
-3.83021	0.341067
-3.8299	0.928124
-3.82959	1.51518
-3.82929	2.66734
-3.82898	3.8195
-3.82868	3.50545
-3.82837	3.19139
-3.82807	2.75516
-3.82776	2.31892
-3.82746	1.88269
-3.82715	1.44645
-3.82684	1.96573
-3.82654	2.48502
-3.82623	1.53809
-3.82593	0.591163
-3.82562	1.56864
-3.82532	2.54611
-3.82501	3.52358
-3.82471	4.50106
-3.8244	3.78322
-3.82409	3.06539
-3.82379	2.34756
-3.82348	1.62973
-3.82318	1.43118
-3.82287	1.23263
-3.82257	1.03408
-3.82226	0.835531
-3.82196	1.56005
-3.82165	2.28456
-3.82134	1.54286
-3.82104	0.801167
-3.82073	0.0289249
-3.82043	-0.743317
-3.82012	-1.51556
-3.81982	-2.2878
-3.81951	-1.96802
-3.81921	-1.64824
-3.8189	-1.32846
-3.81859	-1.00869
-3.81829	0.227474
-3.81798	1.46363
-3.81768	1.23358
-3.81737	1.00353
-3.81707	0.796394
-3.81676	0.589254
-3.81645	1.84832
-3.81615	3.10739
-3.81584	2.19769
-3.81554	1.28799
-3.81523	0.378295
-3.81493	-0.531404
-3.81462	-0.963821
-3.81432	-1.39624
-3.81401	-0.362446
-3.8137	0.671347
-3.8134	1.33859
-3.81309	2.00583
-3.81279	1.20686
-3.81248	0.407887
-3.81218	0.438433
-3.81187	0.468979
-3.81157	0.499525
-3.81126	0.530071
-3.81095	-0.53904
-3.81065	-1.60815
-3.81034	-1.21105
-3.81004	-0.813954
-3.80973	-0.16867
-3.80943	0.476616
-3.80912	1.1219
-3.80882	1.76719
-3.80851	0.915714
-3.8082	0.0642443
-3.8079	-0.787227
-3.80759	-1.6387
-3.80729	-1.38669
-3.80698	-1.13469
-3.80668	-0.882683
-3.80637	-0.630678
-3.80607	-1.08123
-3.80576	-1.53179
-3.80545	-1.98234
-3.80515	-2.43289
-3.80484	-1.69215
-3.80454	-0.951412
-3.80423	-1.67688
-3.80393	-2.40235
-3.80362	-2.8529
-3.80332	-3.30346
-3.80301	-2.2878
-3.8027	-1.27214
-3.8024	-0.322354
-3.80209	0.627437
-3.80179	0.111017
-3.80148	-0.405401
-3.80118	-1.19673
-3.80087	-1.98807
-3.80057	-1.31319
-3.80026	-0.638315
-3.79995	-1.17001
-3.79965	-1.7017
-3.79934	-2.23339
-3.79904	-2.76508
-3.79873	-2.59422
-3.79843	-2.42335
-3.79812	-2.25248
-3.79782	-2.08161
-3.79751	-1.58429
-3.7972	-1.08696
-3.7969	-0.589632
-3.79659	-0.0923042
-3.79629	-1.15282
-3.79598	-2.21334
-3.79568	0.147291
-3.79537	2.50793
-3.79507	2.22633
-3.79476	1.94473
-3.79445	1.66314
-3.79415	1.38154
-3.79384	0.702847
-3.79354	0.0241528
-3.79323	-0.654542
-3.79293	-1.33324
-3.79262	-0.906547
-3.79232	-0.479857
-3.79201	-0.0531673
-3.7917	0.373523
-3.7914	0.433661
-3.79109	0.493797
-3.79079	0.553935
-3.79048	0.614073
-3.79018	0.872759
-3.78987	1.13145
-3.78957	1.39013
-3.78926	1.64882
-3.78895	1.29659
-3.78865	0.944351
-3.78834	0.592117
-3.78804	0.239883
-3.78773	0.132018
-3.78743	0.0241528
-3.78712	-0.0837135
-3.78682	-0.191579
-3.78651	-0.0245304
-3.7862	0.142518
-3.7859	1.77578
-3.78559	3.40903
-3.78529	3.04153
-3.78498	2.67402
-3.78468	2.30651
-3.78437	1.93901
-3.78407	1.20495
-3.78376	0.470888
-3.78345	-0.263171
-3.78315	-0.997231
-3.78284	-0.62686
-3.78254	-0.256489
-3.78223	-1.35233
-3.78193	-2.44817
-3.78162	-1.03923
-3.78131	0.369704
-3.78101	0.31243
-3.7807	0.255157
-3.7804	0.594981
-3.78009	0.934806
-3.77979	1.27463
-3.77948	1.61446
-3.77918	0.717165
-3.77887	-0.180124
-3.77856	-1.07741
-3.77826	-1.9747
-3.77795	-1.64252
-3.77765	-1.31033
-3.77734	-1.71124
-3.77704	-2.11216
-3.77673	-3.44473
-3.77643	-4.7773
-3.77612	-4.64366
-3.77581	-4.51002
-3.77551	-4.07474
-3.7752	-3.63946
-3.7749	-1.73797
-3.77459	0.163519
-3.77429	-0.592496
-3.77398	-1.34851
-3.77368	-0.638315
-3.77337	0.0718803
-3.77306	-0.0273943
-3.77276	-0.126669
-3.77245	-0.225944
-3.77215	-0.325218
-3.77184	-1.24924
-3.77154	-2.17325
-3.77123	-1.63106
-3.77093	-1.08887
-3.77062	-2.08543
-3.77031	-3.082
-3.77001	-2.61235
-3.7697	-2.14271
-3.7694	-1.38287
-3.76909	-0.623042
-3.76879	-0.596314
-3.76848	-0.569586
-3.76818	-0.895092
-3.76787	-1.2206
-3.76756	-1.5461
-3.76726	-1.87161
-3.76695	-1.29601
-3.76665	-0.720407
-3.76634	-0.144806
-3.76604	0.430797
-3.76573	-0.37581
-3.76543	-1.18242
-3.76512	-0.522813
-3.76481	0.136791
-3.76451	0.246566
-3.7642	0.35634
-3.7639	0.466115
-3.76359	0.57589
-3.76329	0.062335
-3.76298	-0.451221
-3.76268	0.501434
-3.76237	1.45409
-3.76206	1.39872
-3.76176	1.34336
-3.76145	1.28799
-3.76115	1.23263
-3.76084	1.582
-3.76054	1.93137
-3.76023	2.28074
-3.75993	2.63011
-3.75962	1.86455
-3.75931	1.09899
-3.75901	1.06654
-3.7587	1.03408
-3.7584	-0.509449
-3.75809	-2.05298
-3.75779	-1.15282
-3.75748	-0.252671
-3.75718	0.174019
-3.75687	0.600709
-3.75656	1.0274
-3.75626	1.45409
-3.75595	1.10185
-3.75565	0.74962
-3.75534	0.397387
-3.75504	0.0451527
-3.75473	0.30384
-3.75443	0.562526
-3.75412	0.821213
-3.75381	1.0799
-3.75351	0.0966988
-3.7532	-0.886501
-3.7529	-1.8697
-3.75259	-2.8529
-3.75229	-2.49208
-3.75198	-2.13125
-3.75168	-1.77043
-3.75137	-1.4096
-3.75106	-0.269853
-3.75076	0.869896
-3.75045	2.00964
-3.75015	3.14939
-3.74984	1.72328
-3.74954	0.297157
-3.74923	0.337249
-3.74892	0.377341
-3.74862	-0.262217
-3.74831	-0.901774
-3.74801	-0.0751219
-3.7477	0.75153
-3.7474	0.738166
-3.74709	0.724802
-3.74679	-0.0216665
-3.74648	-0.768136
-3.74617	-1.29315
-3.74587	-1.81816
-3.74556	-0.876956
-3.74526	0.0642443
-3.74495	-0.231671
-3.74465	-0.527586
-3.74434	-0.8235
-3.74404	-1.11941
-3.74373	-1.12228
-3.74342	-1.12514
-3.74312	-1.12801
-3.74281	-1.13087
-3.74251	-1.22537
-3.7422	-1.31987
-3.7419	-1.41437
-3.74159	-1.50888
-3.74129	-0.557177
-3.74098	0.394523
-3.74067	-0.119987
-3.74037	-0.634497
-3.74006	-1.42392
-3.73976	-2.21334
-3.73945	-1.53656
-3.73915	-0.859774
-3.73884	-1.61101
-3.73854	-2.36226
-3.73823	-1.64729
-3.73792	-0.932321
-3.73762	-0.217352
-3.73731	0.497616
-3.73701	0.479479
-3.7367	0.461343
-3.7364	0.0461073
-3.73609	-0.369128
-3.73579	-1.51747
-3.73548	-2.66581
-3.73517	-1.18719
-3.73487	0.29143
-3.73456	0.30384
-3.73426	0.316249
-3.73395	-0.682225
-3.73365	-1.6807
-3.73334	-1.21296
-3.73304	-0.745226
-3.73273	-1.16332
-3.73242	-1.58142
-3.73212	-0.533313
-3.73181	0.514798
-3.73151	0.222701
-3.7312	-0.0693951
-3.7309	-0.361491
-3.73059	-0.653588
-3.73029	-1.03732
-3.72998	-1.42106
-3.72967	-1.80479
-3.72937	-2.18853
-3.72906	-2.22671
-3.72876	-2.26489
-3.72845	-2.30307
-3.72815	-2.34126
-3.72784	-2.74599
-3.72754	-3.15073
-3.72723	-2.08925
-3.72692	-1.02778
-3.72662	0.220793
-3.72631	1.46936
-3.72601	0.274248
-3.7257	-0.920866
-3.7254	-0.741408
-3.72509	-0.56195
-3.72479	-0.382492
-3.72448	-0.203034
-3.72417	0.121518
-3.72387	0.44607
-3.72356	-0.695589
-3.72326	-1.83725
-3.72295	-0.733771
-3.72265	0.369704
-3.72234	0.740075
-3.72204	1.11045
-3.72173	1.31281
-3.72142	1.51518
-3.72112	0.251338
-3.72081	-1.0125
-3.72051	-1.54324
-3.7202	-2.07398
-3.7199	-1.87161
-3.71959	-1.66924
-3.71929	-1.35806
-3.71898	-1.04687
-3.71867	-0.73568
-3.71837	-0.424492
-3.71806	-0.0674858
-3.71776	0.289521
-3.71745	0.646527
-3.71715	1.00353
-3.71684	0.299067
-3.71654	-0.405401
-3.71623	-1.10987
-3.71592	-1.81434
-3.71562	-1.99952
-3.71531	-2.18471
-3.71501	-0.903684
-3.7147	0.377341
-3.7144	-0.734726
-3.71409	-1.84679
-3.71378	-2.95886
-3.71348	-4.07093
-3.71317	-3.74733
-3.71287	-3.42373
-3.71256	-3.10013
-3.71226	-2.77654
-3.71195	-1.97184
-3.71165	-1.16714
-3.71134	-0.362446
-3.71103	0.442251
-3.71073	0.147291
-3.71042	-0.147669
-3.71012	-0.442629
-3.70981	-0.737589
-3.70951	-0.604905
-3.7092	-0.472221
-3.7089	-0.339536
-3.70859	-0.206852
-3.70828	-0.0741682
-3.70798	0.0585165
-3.70767	0.191201
-3.70737	0.323885
-3.70706	0.555844
-3.70676	0.787803
-3.70645	1.01976
-3.70615	1.25172
-3.70584	1.02549
-3.70553	0.799258
-3.70523	0.573027
-3.70492	0.346795
-3.70462	-0.47413
-3.70431	-1.29505
-3.70401	0.236066
-3.7037	1.76719
-3.7034	2.22919
-3.70309	1.22499
-3.70278	1.13717
-3.70248	1.04935
-3.70217	-0.413038
-3.70187	-0.40922
-3.70156	1.06081
-3.70126	1.06463
-3.70095	1.41972
-3.70065	1.77482
-3.70034	0.572072
-3.70003	-0.630678
-3.69973	-1.5146
-3.69942	-2.39853
-3.69912	-2.45771
-3.69881	-2.5169
-3.69851	-2.89681
-3.6982	-1.81052
-3.6979	-1.54897
-3.69759	-1.28742
-3.69728	-0.334764
-3.69698	0.617891
-3.69667	0.104336
-3.69637	-0.40922
-3.69606	-0.18967
-3.69576	0.0298796
-3.69545	-0.666952
-3.69515	0.102427
-3.69484	1.23358
-3.69453	0.898533
-3.69423	0.56348
-3.69392	1.69464
-3.69362	3.28399
-3.69331	3.40713
-3.69301	1.11713
-3.6927	-1.17287
-3.6924	-3.31396
-3.69209	-3.98883
-3.69178	-2.0673
-3.69148	-0.14576
-3.69117	0.508116
-3.69087	1.16199
-3.69056	0.25802
-3.69026	0.820258
-3.68995	1.31186
-3.68965	1.80346
-3.68934	1.01213
-3.68903	0.220793
-3.68873	-0.494176
-3.68842	0.257066
-3.68812	2.53561
-3.68781	4.81415
-3.68751	2.86207
-3.6872	-0.556222
-3.6869	-1.53083
-3.68659	-1.03923
-3.68628	-0.608723
-3.68598	-0.178215
-3.68567	-2.92449
-3.68537	-4.20456
-3.68506	-3.70915
-3.68476	-3.21373
-3.68445	-1.80193
-3.68415	-1.85634
-3.68384	-3.4075
-3.68353	-4.95867
-3.68323	-5.53236
-3.68292	-3.66237
-3.68262	-2.1513
-3.68231	-0.640224
-3.68201	-0.442629
-3.6817	-0.245035
-3.6814	-0.368173
-3.68109	-0.491312
-3.68078	-0.614451
-3.68048	-0.737589
-3.68017	-0.706089
-3.67987	-0.674588
-3.67956	0.0900173
-3.67926	0.854623
-3.67895	1.93996
-3.67864	3.0253
-3.67834	3.46917
-3.67803	2.44683
-3.67773	2.31797
-3.67742	2.1891
-3.67712	1.87696
-3.67681	1.56482
-3.67651	2.5967
-3.6762	2.16237
-3.67589	1.08658
-3.67559	0.010788
-3.67528	-1.51747
-3.67498	-3.04572
-3.67467	-2.1303
-3.67437	-1.21487
-3.67406	-1.53656
-3.67376	-1.85825
-3.67345	-0.713725
-3.67314	0.430797
-3.67284	0.109109
-3.67253	-0.212579
-3.67223	-1.17573
-3.67192	-2.13889
-3.67162	-2.49112
-3.67131	-1.37715
-3.67101	-1.72938
-3.6707	-2.08161
-3.67039	-1.85538
-3.67009	-0.162942
-3.66978	0.704756
-3.66948	-0.871228
-3.66917	-1.57665
-3.66887	-0.815864
-3.66856	0.342022
-3.66826	1.49991
-3.66795	1.61923
-3.66764	0.272339
-3.66734	-1.71602
-3.66703	-3.70437
-3.66673	-5.02072
-3.66642	-6.33706
-3.66612	-5.05699
-3.66581	-2.31071
-3.66551	-0.591541
-3.6652	1.12763
-3.66489	0.494752
-3.66459	-0.138124
-3.66428	-0.282263
-3.66398	-0.426402
-3.66367	-0.570541
-3.66337	-0.71468
-3.66306	-0.885547
-3.66276	-1.05641
-3.66245	-1.22728
-3.66214	-1.39815
-3.66184	-2.0272
-3.66153	-2.65626
-3.66123	-1.81911
-3.66092	-0.981958
-3.66062	-1.002
-3.66031	-1.02205
-3.66001	-1.0421
-3.6597	-1.06214
-3.65939	-0.807272
-3.65909	-0.552404
-3.65878	-0.297535
-3.65848	-0.0426674
-3.65817	0.227474
-3.65787	0.497616
-3.65756	0.767757
-3.65726	1.0379
-3.65695	1.58295
-3.65664	2.12801
-3.65634	1.93996
-3.65603	1.75191
-3.65573	0.774439
-3.65542	-0.203034
-3.65512	-0.447402
-3.65481	-0.691771
-3.65451	0.820258
-3.6542	2.33229
-3.65389	2.37811
-3.65359	2.42393
-3.65328	0.35825
-3.65298	-1.70743
-3.65267	-3.04
-3.65237	-4.37257
-3.65206	-3.49055
-3.65176	-2.60853
-3.65145	-1.72652
-3.65114	-0.844501
-3.65084	-0.491312
-3.65053	-0.138124
-3.65023	-1.25114
-3.64992	-2.36417
-3.64962	-1.53751
-3.64931	-0.710862
-3.64901	-0.617314
-3.6487	-0.523767
-3.64839	-1.68261
-3.64809	-2.84145
-3.64778	-2.53408
-3.64748	-2.22671
-3.64717	-2.51499
-3.64687	-2.80327
-3.64656	-3.09154
-3.64625	-3.37982
-3.64595	-2.47108
-3.64564	-1.56233
-3.64534	-2.1198
-3.64503	-2.67726
-3.64473	-2.62381
-3.64442	-2.57035
-3.64412	-1.05069
-3.64381	0.468979
-3.6435	0.194065
-3.6432	-0.0808496
-3.64289	-0.355764
-3.64259	-0.630678
-3.64228	-0.936139
-3.64198	-1.2416
-3.64167	-0.0808496
-3.64137	1.0799
-3.64106	1.68318
-3.64075	2.28647
-3.64045	0.44607
-3.64014	-1.39433
-3.63984	-1.7227
-3.63953	-2.05107
-3.63923	-2.37944
-3.63892	-2.70781
-3.63862	-3.10491
-3.63831	-3.50201
-3.638	-3.166
-3.6377	-2.82999
-3.63739	-3.27291
-3.63709	-3.71583
-3.63678	-2.69254
-3.63648	-1.66924
-3.63617	-2.32217
-3.63587	-2.97509
-3.63556	-2.1618
-3.63525	-1.34851
-3.63495	-1.97089
-3.63464	-2.59326
-3.63434	-3.21564
-3.63403	-3.83801
-3.63373	-1.71124
-3.63342	0.415524
-3.63312	1.07608
-3.63281	1.73664
-3.6325	1.92373
-3.6322	2.11083
-3.63189	0.831713
-3.63159	-0.447402
-3.63128	0.425069
-3.63098	1.29754
-3.63067	1.43691
-3.63037	1.57627
-3.63006	0.738166
-3.62975	-0.0999413
-3.62945	-0.938048
-3.62914	-1.77615
-3.62884	-2.90445
-3.62853	-4.03274
-3.62823	-4.42793
-3.62792	-4.82312
-3.62762	-3.30918
-3.62731	-1.79525
-3.627	-2.72499
-3.6267	-3.65474
-3.62639	-4.70762
-3.62609	-5.7605
-3.62578	-5.34718
-3.62548	-4.93385
-3.62517	-1.83247
-3.62487	1.2689
-3.62456	0.949124
-3.62425	0.629346
-3.62395	-1.53083
-3.62364	-3.69101
-3.62334	-3.4075
-3.62303	-3.124
-3.62273	-1.90884
-3.62242	-0.693679
-3.62212	0.52148
-3.62181	1.73664
-3.6215	1.8111
-3.6212	1.88555
-3.62089	1.2269
-3.62059	0.568254
-3.62028	-0.182034
-3.61998	-0.932321
-3.61967	-0.949502
-3.61937	-0.966685
-3.61906	-0.327127
-3.61875	0.31243
-3.61845	-0.514222
-3.61814	-1.34087
-3.61784	-2.07589
-3.61753	-2.8109
-3.61723	-2.07971
-3.61692	-1.34851
-3.61662	-2.41667
-3.61631	-3.48482
-3.616	-3.81988
-3.6157	-4.15493
-3.61539	-5.48273
-3.61509	-6.81052
-3.61478	-5.69464
-3.61448	-4.57875
-3.61417	-4.50907
-3.61387	-4.43939
-3.61356	-3.88097
-3.61325	-1.85634
-3.61295	1.35959
-3.61264	2.13183
-3.61234	0.949124
-3.61203	-0.23358
-3.61173	-0.332854
-3.61142	-0.432129
-3.61111	-0.531404
-3.61081	-0.630678
-3.6105	-2.33362
-3.6102	-4.03656
-3.60989	-4.27329
-3.60959	-4.51002
-3.60928	-4.11293
-3.60898	-3.71583
-3.60867	-2.58562
-3.60836	-1.45542
-3.60806	0.178792
-3.60775	1.813
-3.60745	1.98101
-3.60714	2.14901
-3.60684	0.551549
-3.60653	-1.04591
-3.60623	-2.64338
-3.60592	-4.24084
-3.60561	-3.60844
-3.60531	-2.97604
-3.605	-2.34364
-3.6047	-1.71124
-3.60439	-1.14757
-3.60409	-0.583905
-3.60378	-0.0202351
-3.60348	0.543435
-3.60317	0.404546
-3.60286	0.265656
-3.60256	-1.2478
-3.60225	-0.317582
-3.60195	-0.000188827
-3.60164	0.317204
-3.60134	0.787326
-3.60103	1.25745
-3.60073	0.139177
-3.60042	-0.979094
-3.60011	-0.631155
-3.59981	-0.283217
-3.5995	-1.03875
-3.5992	-1.79429
-3.59889	-1.08362
-3.59859	-0.372946
-3.59828	0.291907
-3.59798	0.956761
-3.59767	1.13288
-3.59736	-0.157215
-3.59706	-1.13135
-3.59675	0.338203
-3.59645	0.433183
-3.59614	-0.938048
-3.59584	-0.827796
-3.59553	-0.717544
-3.59523	-0.69893
-3.59492	-0.680315
-3.59461	-0.260785
-3.59431	0.158746
-3.594	0.425547
-3.5937	0.692347
-3.59339	1.99771
-3.59309	0.859395
-3.59278	-1.1953
-3.59248	-1.78379
-3.59217	-1.77663
-3.59186	-1.76947
-3.59156	-0.204466
-3.59125	1.36054
-3.59095	1.64261
-3.59064	1.92469
-3.59034	1.65693
-3.59003	-0.0770311
-3.58973	-1.40244
-3.58942	-1.26164
-3.58911	-0.509926
-3.58881	-2.20189
-3.5885	-4.03131
-3.5882	-3.41705
-3.58789	-2.80279
-3.58759	-0.722316
-3.58728	0.0169935
-3.58698	-0.709907
-3.58667	-1.52845
-3.58636	0.585436
-3.58606	1.34002
-3.58575	0.628391
-3.58545	0.924783
-3.58514	1.22118
-3.58484	1.15483
-3.58453	1.08849
-3.58423	1.02215
-3.58392	0.955807
-3.58361	-0.760022
-3.58331	-2.47585
-3.583	-2.72547
-3.5827	-2.97509
-3.58239	-0.998662
-3.58209	0.977761
-3.58178	0.44941
-3.58148	-1.54515
-3.58117	-0.683657
-3.58086	1.64405
-3.58056	4.06339
-3.58025	3.55031
-3.57995	2.62868
-3.57964	3.17326
-3.57934	2.70982
-3.57903	2.24638
-3.57872	1.64548
-3.57842	1.04458
-3.57811	0.443683
-3.57781	-0.157215
-3.5775	-0.834477
-3.5772	-1.51174
-3.57689	-2.189
-3.57659	-2.86627
-3.57628	-3.17698
-3.57597	-3.48769
-3.57567	-3.7984
-3.57536	-4.10911
-3.57506	-3.81272
-3.57475	-3.51632
-3.57445	-3.21993
-3.57414	-2.92354
-3.57384	-3.68099
-3.57353	-4.43843
-3.57322	-2.7522
-3.57292	-1.06596
-3.57261	-0.275104
-3.57231	0.515753
-3.572	0.573503
-3.5717	0.631255
-3.57139	0.398819
-3.57109	0.166382
-3.57078	-0.0660543
-3.57047	-0.29849
-3.57017	-0.603473
-3.56986	-0.908456
-3.56956	-1.21344
-3.56925	-1.51842
-3.56895	-2.12887
-3.56864	-2.73931
-3.56834	-1.88354
-3.56803	-1.02778
-3.56772	-0.432129
-3.56742	0.163519
-3.56711	-0.707043
-3.56681	-1.57761
-3.5665	-2.12743
-3.5662	-2.67726
-3.56589	-1.76088
-3.56559	-0.844501
-3.56528	-1.68833
-3.56497	-2.53217
-3.56467	-2.6429
-3.56436	-2.75363
-3.56406	-2.5589
-3.56375	-2.36417
-3.56345	-2.90254
-3.56314	-3.44091
-3.56284	-1.42869
-3.56253	0.583527
-3.56222	0.152063
-3.56192	-0.279399
-3.56161	-0.451221
-3.56131	-0.623042
-3.561	-0.061758
-3.5607	0.499525
-3.56039	1.38154
-3.56009	2.26356
-3.55978	2.41247
-3.55947	2.56138
-3.55917	1.519
-3.55886	0.476616
-3.55856	1.87791
-3.55825	3.27921
-3.55795	3.06826
-3.55764	2.8573
-3.55734	1.18013
-3.55703	-0.497039
-3.55672	-1.79238
-3.55642	-3.08772
-3.55611	-3.64996
-3.55581	-4.2122
-3.5555	-3.51823
-3.5552	-2.82427
-3.55489	-2.1303
-3.55459	-1.43633
-3.55428	-0.879819
-3.55397	-0.323309
-3.55367	0.0499258
-3.55336	0.42316
-3.55306	1.01403
-3.55275	-1.32751
-3.55245	-2.01957
-3.55214	-2.71163
-3.55184	-2.79276
-3.55153	-2.8739
-3.55122	-0.511358
-3.55092	1.85119
-3.55061	2.67116
-3.55031	3.49113
-3.55	3.70018
-3.5497	0.976807
-3.54939	-0.3109
-3.54909	1.33381
-3.54878	1.97051
-3.54847	1.14099
-3.54817	1.32427
-3.54786	1.50754
-3.54756	1.59918
-3.54725	1.69082
-3.54695	1.29372
-3.54664	0.896624
-3.54634	-0.813954
-3.54603	-2.52453
-3.54572	-4.09383
-3.54542	-3.21945
-3.54511	-1.42869
-3.54481	-1.10414
-3.5445	-0.825409
-3.5442	-0.546677
-3.54389	0.373523
-3.54358	1.29372
-3.54328	0.913806
-3.54297	0.533889
-3.54267	0.153973
-3.54236	-0.225944
-3.54206	-0.834955
-3.54175	-1.44397
-3.54145	-1.31987
-3.54114	-1.19578
-3.54083	-1.11751
-3.54053	-1.03923
-3.54022	-1.69406
-3.53992	-2.34889
-3.53961	-0.330945
-3.53931	1.687
-3.539	2.97184
-3.5387	4.25669
-3.53839	2.24924
-3.53808	0.241793
-3.53778	0.58639
-3.53747	0.930987
-3.53717	1.24504
-3.53686	0.0928812
-3.53656	-0.234534
-3.53625	1.88173
-3.53595	3.36799
-3.53564	3.38803
-3.53533	3.65245
-3.53503	3.91686
-3.53472	3.83
-3.53442	3.74313
-3.53411	5.85558
-3.53381	6.50182
-3.5335	4.74256
-3.5332	1.51709
-3.53289	-0.608723
-3.53258	0.68662
-3.53228	2.59288
-3.53197	2.05546
-3.53167	0.815486
-3.53136	1.04172
-3.53106	1.95523
-3.53075	2.86875
-3.53045	1.43022
-3.53014	-0.00830269
-3.52983	-0.270808
-3.52953	-0.533313
-3.52922	0.670392
-3.52892	1.8741
-3.52861	1.50182
-3.52831	1.12954
-3.528	1.49036
-3.5277	1.85119
-3.52739	1.32618
-3.52708	0.801167
-3.52678	1.16199
-3.52647	1.52282
-3.52617	1.834
-3.52586	4.58887
-3.52556	5.54153
-3.52525	3.07303
-3.52495	1.91801
-3.52464	2.22919
-3.52433	2.23492
-3.52403	2.24065
-3.52372	2.79048
-3.52342	3.34031
-3.52311	1.59918
-3.52281	-0.141942
-3.5225	-1.59288
-3.5222	-0.600132
-3.52189	0.484252
-3.52158	1.56864
-3.52128	1.88937
-3.52097	2.2101
-3.52067	1.06463
-3.52036	-0.0808496
-3.52006	0.300976
-3.51975	0.682801
-3.51945	2.53084
-3.51914	4.37887
-3.51883	5.40598
-3.51853	6.43309
-3.51822	5.99399
-3.51792	5.55489
-3.51761	4.36742
-3.51731	3.17994
-3.517	2.72557
-3.5167	2.27119
-3.51639	1.89319
-3.51608	1.51518
-3.51578	-0.329036
-3.51547	-2.17325
-3.51517	0.258975
-3.51486	2.6912
-3.51456	4.2376
-3.51425	5.78399
-3.51395	6.09327
-3.51364	3.95886
-3.51333	1.73282
-3.51303	1.95046
-3.51272	2.12228
-3.51242	0.827895
-3.51211	0.51098
-3.51181	0.194065
-3.5115	0.81644
-3.5112	1.43882
-3.51089	2.06119
-3.51058	0.239883
-3.51028	-0.481766
-3.50997	0.262794
-3.50967	0.0298796
-3.50936	-0.203034
-3.50906	0.459434
-3.50875	1.1219
-3.50844	0.318158
-3.50814	-0.485585
-3.50783	-0.724226
-3.50753	-0.962866
-3.50722	-1.20151
-3.50692	-1.44015
-3.50661	-1.26642
-3.50631	-1.09269
-3.506	-0.185852
-3.50569	0.720984
-3.50539	1.79582
-3.50508	2.87066
-3.50478	1.50182
-3.50447	0.132973
-3.50417	0.83744
-3.50386	1.54191
-3.50356	2.24638
-3.50325	2.95084
-3.50294	1.94473
-3.50264	0.938624
-3.50233	-0.0674858
-3.50203	-1.0736
-3.50172	-0.987685
-3.50142	-0.901774
-3.50111	0.497616
-3.50081	1.89701
-3.5005	3.84622
-3.50019	3.35176
-3.49989	1.78819
-3.49958	0.22461
-3.49928	-0.577223
-3.49897	-1.37906
-3.49867	0.262794
-3.49836	1.90464
-3.49806	1.85119
-3.49775	1.79773
-3.49744	1.01117
-3.49714	0.22461
-3.49683	-1.6387
-3.49653	-3.50201
-3.49622	-1.94416
-3.49592	-0.38631
-3.49561	0.484252
-3.49531	1.35481
-3.495	0.759167
-3.49469	0.163519
-3.49439	1.37391
-3.49408	2.58429
-3.49378	2.32847
-3.49347	2.07265
-3.49317	2.24447
-3.49286	2.41629
-3.49256	2.58811
-3.49225	2.75993
-3.49194	2.41247
-3.49164	2.06501
-3.49133	1.71755
-3.49103	1.37009
-3.49072	1.49609
-3.49042	1.62209
-3.49011	0.281884
-3.48981	-1.05832
-3.4895	0.342022
-3.48919	1.74237
-3.48889	2.31797
-3.48858	2.89357
-3.48828	2.78189
-3.48797	1.20399
-3.48767	-0.923729
-3.48736	-0.607769
-3.48706	0.907124
-3.48675	2.42202
-3.48644	2.62343
-3.48614	2.82484
-3.48583	3.63718
-3.48553	4.44951
-3.48522	3.79563
-3.48492	3.14176
-3.48461	1.40922
-3.48431	-0.323309
-3.484	-2.05584
-3.48369	-3.78837
-3.48339	-3.56596
-3.48308	-3.34355
-3.48278	-1.65492
-3.48247	0.0336981
-3.48217	0.240838
-3.48186	0.447979
-3.48156	0.655119
-3.48125	0.862259
-3.48094	0.825031
-3.48064	0.787803
-3.48033	0.750575
-3.48003	0.713347
-3.47972	1.02167
-3.47942	1.33
-3.47911	3.10453
-3.47881	4.87906
-3.4785	4.43901
-3.47819	3.99895
-3.47789	2.8258
-3.47758	1.65264
-3.47728	-0.0168943
-3.47697	-1.68643
-3.47667	-1.88975
-3.47636	-2.09307
-3.47605	-2.92259
-3.47575	-3.7521
-3.47544	-3.11541
-3.47514	-2.47871
-3.47483	-1.0631
-3.47453	0.352522
-3.47422	0.30193
-3.47392	0.251338
-3.47361	-0.196352
-3.4733	-0.644042
-3.473	-1.09173
-3.47269	-1.53942
-3.47239	-1.47547
-3.47208	-1.41151
-3.47178	0.118654
-3.47147	1.64882
-3.47117	1.37677
-3.47086	1.10472
-3.47055	-0.480812
-3.47025	-2.06634
-3.46994	-2.97031
-3.46964	-1.4306
-3.46933	1.02549
-3.46903	2.01537
-3.46872	1.76814
-3.46842	1.52091
-3.46811	2.64825
-3.4678	3.77559
-3.4675	3.68109
-3.46719	3.58658
-3.46689	2.75898
-3.46658	1.93137
-3.46628	-0.0417128
-3.46597	-2.0148
-3.46567	-1.5442
-3.46536	-1.0736
-3.46505	-0.709907
-3.46475	-0.346219
-3.46444	-1.29601
-3.46414	-2.2458
-3.46383	-3.08868
-3.46353	-1.48788
-3.46322	-0.620178
-3.46292	1.71373
-3.46261	1.7185
-3.4623	1.72328
-3.462	1.08658
-3.46169	0.449887
-3.46139	0.195019
-3.46108	-0.0598497
-3.46078	1.15149
-3.46047	2.36283
-3.46017	0.610254
-3.45986	-1.14232
-3.45955	-1.82579
-3.45925	-0.0655766
-3.45894	0.824077
-3.45864	1.71373
-3.45833	1.2899
-3.45803	0.866077
-3.45772	-0.237398
-3.45742	-1.34087
-3.45711	-1.71124
-3.4568	-2.08161
-3.4565	-1.79525
-3.45619	-1.50888
-3.45589	-1.22251
-3.45558	-0.936139
-3.45528	-0.915138
-3.45497	-0.894138
-3.45467	-0.873137
-3.45436	-0.852137
-3.45405	-0.357673
-3.45375	0.136791
-3.45344	0.539617
-3.45314	0.942443
-3.45283	0.459434
-3.45253	-1.48979
-3.45222	-3.25573
-3.45192	-2.57799
-3.45161	-2.25153
-3.4513	-1.92507
-3.451	-2.17898
-3.45069	-2.43289
-3.45039	-2.5293
-3.45008	-2.62572
-3.44978	-3.45523
-3.44947	-4.28475
-3.44917	-4.4728
-3.44886	-4.66085
-3.44855	-2.40521
-3.44825	-0.149578
-3.44794	0.578753
-3.44764	1.30709
-3.44733	1.05794
-3.44703	2.27501
-3.44672	3.20189
-3.44642	1.68509
-3.44611	0.168291
-3.4458	-1.34851
-3.4455	-1.26164
-3.44519	-1.17478
-3.44489	-1.82102
-3.44458	-2.46726
-3.44428	-2.12075
-3.44397	-1.77425
-3.44367	-1.42774
-3.44336	-1.08123
-3.44305	-0.261262
-3.44275	0.558708
-3.44244	1.37868
-3.44214	2.19865
-3.44183	1.65932
-3.44153	1.11999
-3.44122	0.580663
-3.44091	0.0413342
-3.44061	-0.427356
-3.4403	-0.896047
-3.44	-0.631633
-3.43969	-0.367219
-3.43939	-0.683179
-3.43908	-0.99914
-3.43878	-2.04821
-3.43847	-3.09727
-3.43816	-2.72595
-3.43786	-2.35462
-3.43755	-0.517085
-3.43725	1.32045
-3.43694	2.37906
-3.43664	3.43767
-3.43633	2.0526
-3.43603	0.667528
-3.43572	0.244657
-3.43541	-0.178215
-3.43511	-0.601087
-3.4348	-1.02396
-3.4345	-1.64538
-3.43419	-2.2668
-3.43389	-3.13259
-3.43358	-2.53217
-3.43328	-0.717544
-3.43297	-1.3466
-3.43266	-3.77787
-3.43236	-4.74294
-3.43205	-4.19597
-3.43175	-3.64901
-3.43144	-3.01041
-3.43114	-2.3718
-3.43083	-0.987685
-3.43053	0.396432
-3.43022	0.31434
-3.42991	0.232247
-3.42961	1.52473
-3.4293	2.81721
-3.429	2.64347
-3.42869	2.46974
-3.42839	3.03675
-3.42808	3.60377
-3.42778	2.70457
-3.42747	1.80537
-3.42716	-0.0407581
-3.42686	-1.88688
-3.42655	-1.28933
-3.42625	-0.691771
-3.42594	0.499525
-3.42564	1.69082
-3.42533	2.88212
-3.42503	4.07341
-3.42472	3.64577
-3.42441	3.21812
-3.42411	2.79048
-3.4238	2.36283
-3.4235	1.85119
-3.42319	1.33954
-3.42289	0.827895
-3.42258	0.316249
-3.42228	-0.989594
-3.42197	-2.29544
-3.42166	-2.13507
-3.42136	-1.9747
-3.42105	0.5883
-3.42075	3.1513
-3.42044	4.73683
-3.42014	3.87868
-3.41983	1.82923
-3.41953	1.24599
-3.41922	1.15149
-3.41891	1.05699
-3.41861	0.420296
-3.4183	-0.216398
-3.418	-0.853092
-3.41769	-1.48979
-3.41739	-0.431174
-3.41708	0.627437
-3.41678	0.952943
-3.41647	1.27845
-3.41616	1.24886
-3.41586	1.21927
-3.41555	-0.276535
-3.41525	-1.77234
-3.41494	-2.19903
-3.41464	-2.62572
-3.41433	-2.3193
-3.41403	-2.01289
-3.41372	-1.11082
-3.41341	-0.208761
-3.41311	-0.772908
-3.4128	-1.33706
-3.4125	-2.25248
-3.41219	-3.16791
-3.41189	-1.63965
-3.41158	-1.57761
-3.41128	-2.26298
-3.41097	-0.504676
-3.41066	-0.304217
-3.41036	-0.103759
-3.41005	0.127245
-3.40975	-1.10796
-3.40944	-2.89299
-3.40914	-2.23434
-3.40883	-0.97623
-3.40852	0.281884
-3.40822	-0.750953
-3.40791	-1.78379
-3.40761	-0.617314
-3.4073	0.549162
-3.407	1.71564
-3.40669	2.88212
-3.40639	1.06463
-3.40608	-0.752862
-3.40577	-0.126669
-3.40547	0.499525
-3.40516	-0.569586
-3.40486	-1.6387
-3.40455	-1.9747
-3.40425	-2.31071
-3.40394	-2.79945
-3.40364	-3.28818
-3.40333	-2.31071
-3.40302	-1.33324
-3.40272	-1.04305
-3.40241	-0.752862
-3.40211	-0.462675
-3.4018	-0.172488
-3.4015	-0.980049
-3.40119	-1.78761
-3.40089	-1.12896
-3.40058	-0.470312
-3.40027	-0.25458
-3.39997	-0.0388489
-3.39966	0.909987
-3.39936	1.85882
-3.39905	2.43729
-3.39875	3.01575
-3.39844	3.50258
-3.39814	3.98941
-3.39783	2.71984
-3.39752	-0.0159397
-3.39722	-0.857864
-3.39691	0.743894
-3.39661	0.6408
-3.3963	0.537707
-3.396	0.587345
-3.39569	0.636982
-3.39539	-0.12285
-3.39508	-0.882683
-3.39477	-0.176306
-3.39447	0.530071
-3.39416	0.0718803
-3.39386	-0.38631
-3.39355	-0.111396
-3.39325	0.163519
-3.39294	0.1177
-3.39264	0.0718803
-3.39233	0.0260611
-3.39202	-0.0197573
-3.39172	-0.723271
-3.39141	-1.42678
-3.39111	-1.97757
-3.3908	-2.52835
-3.3905	-3.75115
-3.39019	-2.53026
-3.38989	0.706665
-3.38958	0.522434
-3.38927	0.441297
-3.38897	0.360159
-3.38866	1.53141
-3.38836	2.70266
-3.38805	2.68261
-3.38775	2.66257
-3.38744	1.39013
-3.38714	0.1177
-3.38683	-0.727089
-3.38652	1.84928
-3.38622	3.78418
-3.38591	3.2754
-3.38561	3.34699
-3.3853	1.95237
-3.385	1.22977
-3.38469	0.507161
-3.38439	1.28895
-3.38408	2.07074
-3.38377	1.38631
-3.38347	0.701893
-3.38316	1.05604
-3.38286	1.41018
-3.38255	1.76432
-3.38225	2.11846
-3.38194	1.98674
-3.38164	1.85501
-3.38133	0.257066
-3.38102	-1.34087
-3.38072	-0.49513
-3.38041	0.350613
-3.38011	-0.269853
-3.3798	-0.890319
-3.3795	0.11579
-3.37919	1.1219
-3.37889	2.03637
-3.37858	2.95084
-3.37827	2.4602
-3.37797	0.503344
-3.37766	-2.09498
-3.37736	-2.24962
-3.37705	-0.67077
-3.37675	-0.558132
-3.37644	-1.9117
-3.37614	-3.26527
-3.37583	-2.2668
-3.37552	-1.26833
-3.37522	-0.269853
-3.37491	0.728621
-3.37461	1.97146
-3.3743	3.2143
-3.374	2.99094
-3.37369	2.76757
-3.37338	2.17765
-3.37308	1.58773
-3.37277	0.0203342
-3.37247	-0.0808496
-3.37216	1.03885
-3.37186	-0.285126
-3.37155	-0.142897
-3.37125	-0.000666618
-3.37094	-0.194443
-3.37063	-0.388219
-3.37033	-0.581995
-3.37002	-0.775772
-3.36972	-0.450266
-3.36941	-0.12476
-3.36911	0.200747
-3.3688	0.526253
-3.3685	1.40159
-3.36819	2.27692
-3.36788	3.15226
-3.36758	4.02759
-3.36727	3.85672
-3.36697	3.68586
-3.36666	3.42335
-3.36636	3.16085
-3.36605	1.46268
-3.36575	-1.7017
-3.36544	-3.06386
-3.36513	-1.98234
-3.36483	-1.09173
-3.36452	-1.66733
-3.36422	-1.26546
-3.36391	-0.863592
-3.36361	-0.736635
-3.3633	-0.609678
-3.363	-0.482721
-3.36269	-0.355764
-3.36238	-0.456948
-3.36208	-0.558132
-3.36177	-0.170579
-3.36147	1.68318
-3.36116	2.16237
-3.36086	0.197883
-3.36055	-0.361491
-3.36025	1.52282
-3.35994	2.16237
-3.35963	0.35825
-3.35933	0.0814257
-3.35902	-0.195397
-3.35872	-0.594405
-3.35841	-0.993412
-3.35811	0.0737896
-3.3578	1.14099
-3.3575	2.18719
-3.35719	3.23339
-3.35688	1.83591
-3.35658	0.438433
-3.35627	-0.164851
-3.35597	-0.768136
-3.35566	-1.37142
-3.35536	-1.9747
-3.35505	-1.62342
-3.35475	-1.27214
-3.35444	-0.920866
-3.35413	-0.569586
-3.35383	0.209337
-3.35352	0.988261
-3.35322	1.76719
-3.35291	2.54611
-3.35261	1.63355
-3.3523	0.720984
-3.352	-0.191579
-3.35169	-1.10414
-3.35138	-0.458857
-3.35108	0.186428
-3.35077	0.831713
-3.35047	1.477
-3.35016	2.75611
-3.34986	4.03523
-3.34955	3.84813
-3.34925	3.66104
-3.34894	3.53504
-3.34863	3.40903
-3.34833	3.28303
-3.34802	3.15703
-3.34772	2.7733
-3.34741	2.38956
-3.34711	0.539617
-3.3468	-1.31033
-3.3465	-0.838773
-3.34619	-0.367219
-3.34588	0.104336
-3.34558	0.57589
-3.34527	2.13183
-3.34497	3.68777
-3.34466	2.80002
-3.34436	1.91228
-3.34405	1.72709
-3.34375	1.54191
-3.34344	1.35672
-3.34313	1.17154
-3.34283	0.840304
-3.34252	0.50907
-3.34222	0.177837
-3.34191	-0.153397
-3.34161	0.12629
-3.3413	0.405978
-3.341	-0.780545
-3.34069	-1.96707
-3.34038	-3.22232
-3.34008	-4.47757
-3.33977	-4.26661
-3.33947	-4.05565
-3.33916	-3.87524
-3.33886	-3.69483
-3.33855	-3.51441
-3.33824	-3.334
-3.33794	-1.49647
-3.33763	0.341067
-3.33733	-0.26508
-3.33702	-0.871228
-3.33672	-2.24103
-3.33641	-3.61083
-3.33611	-3.51441
-3.3358	-3.418
-3.33549	-2.96268
-3.33519	-2.50735
-3.33488	-0.738544
-3.33458	1.03026
-3.33427	3.28781
-3.33397	3.10167
-3.33366	1.84641
-3.33336	0.591163
-3.33305	0.341067
-3.33274	0.0909719
-3.33244	-0.159123
-3.33213	-0.40922
-3.33183	0.134882
-3.33152	0.678983
-3.33122	-1.2206
-3.33091	-3.12018
-3.33061	-2.16371
-3.3303	-1.20723
-3.32999	-0.250762
-3.32969	0.70571
-3.32938	0.22652
-3.32908	-0.252671
-3.32877	-0.731862
-3.32847	-1.21105
-3.32816	-0.694634
-3.32786	-0.178215
-3.32755	0.338203
-3.32724	0.854623
-3.32694	1.03504
-3.32663	1.21545
-3.32633	-0.0703497
-3.32602	-1.35615
-3.32572	-0.412083
-3.32541	0.531981
-3.32511	1.47604
-3.3248	2.42011
-3.32449	1.71468
-3.32419	1.00926
-3.32388	0.30384
-3.32358	-0.401583
-3.32327	-0.3424
-3.32297	-0.283217
-3.32266	1.24218
-3.32236	2.76757
-3.32205	1.94092
-3.32174	1.11426
-3.32144	0.440342
-3.32113	-0.23358
-3.32083	-0.770045
-3.32052	1.13717
-3.32022	2.49456
-3.31991	2.38574
-3.31961	2.67402
-3.3193	2.9623
-3.31899	3.25058
-3.31869	3.53886
-3.31838	0.870851
-3.31808	-0.330945
-3.31777	-1.80766
-3.31747	-1.81816
-3.31716	-0.087532
-3.31686	0.176883
-3.31655	0.380204
-3.31624	2.04974
-3.31594	2.97853
-3.31563	1.46363
-3.31533	0.590208
-3.31502	1.18299
-3.31472	1.22595
-3.31441	1.2689
-3.31411	-0.0627127
-3.3138	-1.39433
-3.31349	0.819304
-3.31319	3.03294
-3.31288	1.82541
-3.31258	0.617891
-3.31227	1.19731
-3.31197	1.77673
-3.31166	0.889941
-3.31136	0.00315189
-3.31105	-0.486539
-3.31074	-0.97623
-3.31044	-0.732817
-3.31013	-0.489403
-3.30983	-1.97184
-3.30952	-3.45428
-3.30922	-3.4705
-3.30891	-3.48673
-3.30861	-1.85156
-3.3083	-0.216398
-3.30799	-0.0474396
-3.30769	0.121518
-3.30738	-0.320445
-3.30708	-0.762408
-3.30677	-1.20437
-3.30647	-1.64633
-3.30616	-1.42392
-3.30585	-1.20151
-3.30555	-2.4453
-3.30524	-1.24542
-3.30494	0.443206
-3.30463	0.665619
-3.30433	1.86551
-3.30402	3.06539
-3.30372	2.77711
-3.30341	2.48884
-3.3031	2.20056
-3.3028	1.91228
-3.30249	2.05165
-3.30219	2.19101
-3.30188	2.33038
-3.30158	2.46974
-3.30127	1.44454
-3.30097	0.419342
-3.30066	-0.60586
-3.30035	-1.63106
-3.30005	-1.98425
-3.29974	-2.33744
-3.29944	-1.22442
-3.29913	-0.111396
-3.29883	-0.755726
-3.29852	-1.40006
-3.29822	-0.730907
-3.29791	-0.061758
-3.2976	1.20304
-3.2973	0.0241528
-3.29699	0.219838
-3.29669	0.415524
-3.29638	0.485207
-3.29608	0.55489
-3.29577	-0.108532
-3.29547	-0.771954
-3.29516	-0.625906
-3.29485	-0.479857
-3.29455	0.154927
-3.29424	2.25592
-3.29394	3.69445
-3.29363	2.68929
-3.29333	-0.667906
-3.29302	-1.58142
-3.29272	-0.738544
-3.29241	0.104336
-3.2921	-0.213534
-3.2918	-0.531404
-3.29149	-1.1471
-3.29119	0.680892
-3.29088	1.22595
-3.29058	0.304794
-3.29027	0.269475
-3.28997	0.234157
-3.28966	-1.35901
-3.28935	-2.95218
-3.28905	-2.49208
-3.28874	-2.03198
-3.28844	-0.838773
-3.28813	0.354431
-3.28783	-1.27787
-3.28752	-2.91018
-3.28722	-3.07627
-3.28691	-3.24236
-3.2866	-2.66772
-3.2863	-2.09307
-3.28599	-2.98463
-3.28569	-3.87619
-3.28538	-3.42373
-3.28508	-2.97127
-3.28477	-1.0526
-3.28447	0.866077
-3.28416	2.45733
-3.28385	4.04859
-3.28355	3.19617
-3.28324	2.34374
-3.28294	0.54439
-3.28263	-1.25496
-3.28233	-1.09937
-3.28202	1.49991
-3.28172	3.22099
-3.28141	3.47585
-3.2811	3.24199
-3.2808	3.00812
-3.28049	1.49132
-3.28019	-0.025485
-3.27988	-1.54229
-3.27958	-3.05909
-3.27927	-1.78665
-3.27897	-0.514222
-3.27866	-0.707998
-3.27835	-0.901774
-3.27805	-0.0111666
-3.27774	0.879441
-3.27744	2.50315
-3.27713	4.12687
-3.27683	3.68872
-3.27652	3.25058
-3.27622	2.81243
-3.27591	2.37429
-3.2756	0.897578
-3.2753	-0.579132
-3.27499	-0.589632
-3.27469	-0.600132
-3.27438	-1.12992
-3.27408	-1.6597
-3.27377	-1.45638
-3.27347	-1.25305
-3.27316	-2.37848
-3.27285	-3.50391
-3.27255	-3.16314
-3.27224	-2.82236
-3.27194	-2.09975
-3.27163	-1.37715
-3.27133	-0.654542
-3.27102	0.0680618
-3.27071	-0.15626
-3.27041	-0.380583
-3.2701	-0.604905
-3.2698	-0.829227
-3.26949	-0.238353
-3.26919	0.352522
-3.26888	0.943397
-3.26858	1.53427
-3.26827	1.20877
-3.26796	0.88326
-3.26766	-0.908456
-3.26735	-2.70017
-3.26705	-1.82675
-3.26674	-0.953321
-3.26644	-1.5461
-3.26613	-2.13889
-3.26583	-1.49456
-3.26552	-0.850228
-3.26521	0.527207
-3.26491	1.90464
-3.2646	1.792
-3.2643	1.67937
-3.26399	1.56673
-3.26369	1.45409
-3.26338	0.929078
-3.26308	0.404069
-3.26277	-0.120941
-3.26246	-0.645951
-3.26216	-1.36951
-3.26185	-2.09307
-3.26155	-1.35042
-3.26124	-0.607769
-3.26094	0.104336
-3.26063	0.81644
-3.26033	1.52854
-3.26002	2.24065
-3.25971	2.82675
-3.25941	3.41285
-3.2591	3.99895
-3.2588	4.58506
-3.25849	3.52167
-3.25819	2.45829
-3.25788	1.39491
-3.25758	0.331522
-3.25727	0.581617
-3.25696	0.831713
-3.25666	1.08181
-3.25635	1.3319
-3.25605	0.864168
-3.25574	0.396432
-3.25544	-0.804409
-3.25513	-2.00525
-3.25483	-0.651679
-3.25452	0.701893
-3.25421	0.589254
-3.25391	0.476616
-3.2536	-0.0636673
-3.2533	-0.603951
-3.25299	-1.87734
-3.25269	-3.15073
-3.25238	-2.28589
-3.25208	-1.42106
-3.25177	-1.04496
-3.25146	-2.13507
-3.25116	-3.11827
-3.25085	-1.65779
-3.25055	-0.350037
[truncated: 63,537 more rows]
