# Supplementary material for: Discovery of plastic-degrading microbial strains isolated from the alpine and Arctic terrestrial plastisphere
Source: Front Microbiol. 2023 May 10;14:1178474. doi: 10.3389/fmicb.2023.1178474 (PMC10206078; doi:10.3389/fmicb.2023.1178474)
Supplement: Supplementary file 5 [file data_sheet_6.xlsx]

## Sheet: Controls_Fluorescence_intensity
Time [s]	proteinase K_Tris-HCL_L-PLA_1	proteinase K_Tris-HCL_L-PLA_2	proteinase K_Tris-HCL_D-PLA_1	proteinase K_Tris-HCL_D-PLA_2	proteinase K_Tris-HCL_PBAT_1	proteinase K_Tris-HCL_PBAT_2	proteinase K_MOPS_L-PLA_1	proteinase K_MOPS_L-PLA_2	proteinase K_MOPS_D-PLA_1	proteinase K_MOPS_D-PLA_2	proteinase K_MOPS_PBAT_1	proteinase K_MOPS_PBAT_2	RoL_MOPS_L-PLA_1	RoL_MOPS_L-PLA_2	RoL_MOPS_D-PLA_1	RoL_MOPS_D-PLA_2	RoL_MOPS_PBAT_1	RoL_MOPS_PBAT_2	DSM_44262_PBAT_1	DSM_44262_PBAT_2	DSM_44262_PBAT_3	DSM_44262_L-PLA_1	DSM_44262_L-PLA_2	DSM_44262_L-PLA_3	DSM_44262_D-PLA_1	DSM_44262_D-PLA_2	DSM_44262_D-PLA_3	negative_control_PBAT_1	negative_control_PBAT_2	negative_control_PBAT_3	negative_control_L-PLA_1	negative_control_L-PLA_2	negative_control_L-PLA_3	negative_control_D-PLA_1	negative_control_D-PLA_2	negative_control_D-PLA_3
0	307	315	290	294	409	347	328	305	316	302	436	357	278	330	312	318	501	562	583	579	517	439	456	465	703	422	439	441	342	385	303	307	290	343	337	311
90	292	265	231	243	322	264	252	309	243	264	379	303	301	348	358	329	490	507	577	627	534	446	476	484	619	400	419	429	319	326	248	252	291	331	332	301
180	256	266	274	208	310	273	263	262	291	214	375	340	324	323	336	374	554	491	589	553	529	499	459	492	604	342	368	395	293	338	256	260	236	320	352	318
270	249	237	243	238	339	286	258	291	250	233	342	305	271	335	324	358	508	520	574	549	570	452	453	473	652	353	398	424	321	332	243	242	277	335	337	308
360	287	262	250	252	369	290	233	277	244	244	385	277	291	344	338	333	478	540	610	568	543	455	470	496	616	360	395	394	293	352	234	221	213	326	315	330
450	246	239	236	260	341	293	227	262	249	239	392	241	295	341	350	320	539	533	636	564	578	472	455	468	588	351	378	401	307	319	231	209	268	336	312	311
540	255	268	212	202	318	252	225	286	235	218	352	315	327	356	352	342	498	551	623	584	556	437	443	479	610	345	387	379	285	312	212	235	223	300	285	286
630	261	274	277	244	342	277	181	273	228	200	339	321	300	380	364	339	505	551	625	585	541	457	455	541	645	368	399	367	314	322	222	231	224	329	334	299
720	276	232	257	218	345	295	217	231	223	215	345	284	277	365	358	347	510	527	584	558	559	438	435	529	589	356	391	385	291	306	230	263	206	305	303	275
810	281	260	212	219	311	282	267	243	214	213	334	270	286	376	358	366	518	552	601	614	516	456	453	477	631	404	364	384	323	302	224	225	209	318	314	270
900	261	224	202	208	308	274	238	251	239	198	366	303	312	351	374	355	508	534	584	576	533	487	435	512	620	368	385	429	309	327	206	215	216	347	325	286
990	281	223	238	233	309	277	217	252	258	216	331	301	275	351	390	317	510	574	591	600	527	444	439	498	642	370	373	386	271	354	240	210	208	313	280	326
1080	310	227	282	219	317	292	222	268	222	204	329	341	290	345	345	358	519	597	577	574	556	444	460	473	644	358	389	369	282	330	241	219	239	355	343	296
1170	241	245	251	212	343	257	232	223	228	225	375	322	318	306	377	328	526	562	628	578	516	469	471	486	618	383	396	404	292	326	208	264	235	304	303	291
1260	234	278	216	208	329	262	211	219	233	206	336	281	235	341	323	332	575	600	608	598	517	473	425	489	616	398	371	373	283	342	257	235	214	298	300	265
1350	273	233	223	222	325	272	215	226	211	210	330	285	301	328	376	304	542	608	585	561	531	477	437	474	614	362	395	391	287	291	222	250	263	293	298	281
1440	185	213	238	193	321	293	197	252	249	165	341	286	299	326	361	326	592	589	652	566	489	491	425	501	623	379	384	385	282	294	218	219	199	323	305	323
1530	240	257	222	187	325	303	222	242	214	199	329	295	295	340	365	363	586	607	591	536	509	450	464	511	611	339	368	394	270	282	217	216	199	345	298	303
1620	280	227	223	208	344	268	231	244	224	209	331	284	257	335	352	314	611	614	570	562	534	508	448	490	620	347	427	365	275	283	209	229	199	337	334	273
1710	292	228	222	208	335	291	201	232	208	200	346	294	294	346	358	336	592	609	589	545	517	471	428	502	668	378	381	392	316	311	240	234	207	316	289	281
1800	257	253	212	218	348	285	213	223	218	215	340	321	279	351	339	341	576	611	578	574	533	509	442	495	603	396	377	366	238	309	232	199	208	293	296	284
1890	265	223	212	242	312	315	215	217	213	220	315	327	286	355	383	361	625	638	630	634	542	479	410	461	650	355	364	388	273	300	236	239	200	327	333	276
1980	260	235	168	203	312	296	212	245	214	196	356	299	262	344	346	319	618	651	586	571	521	460	433	467	646	349	388	389	285	304	219	228	204	304	293	269
2070	260	238	224	241	373	285	216	243	212	264	345	315	272	297	345	304	662	656	597	594	533	470	448	503	652	369	354	371	261	339	215	190	212	332	304	287
2160	279	211	223	194	336	290	241	241	252	215	358	295	269	359	333	338	654	688	589	613	530	490	459	472	623	347	372	374	307	355	201	209	212	294	314	282
2250	275	232	211	242	337	257	241	238	237	230	360	311	303	318	334	331	627	668	598	594	564	496	449	506	648	337	388	358	256	281	209	186	218	284	282	258
2340	282	221	215	212	319	311	213	251	203	221	305	316	300	362	331	312	670	686	600	600	499	486	445	496	629	358	363	366	261	286	199	204	210	305	322	260
2430	312	238	219	193	325	311	216	232	214	208	361	327	305	361	371	347	671	703	591	586	554	473	466	500	624	365	384	404	268	285	241	242	217	319	299	271
2520	285	208	251	213	311	323	275	263	214	215	343	304	214	325	330	307	709	719	597	604	535	459	473	462	604	377	390	352	270	290	221	209	214	304	289	267
2610	300	223	227	212	368	297	222	222	243	225	380	310	245	341	339	328	711	743	575	581	558	460	438	486	576	398	383	393	306	306	202	189	179	346	295	287
2700	296	227	224	245	341	300	221	212	242	170	405	300	277	323	323	329	742	770	589	599	547	475	475	485	619	390	390	339	295	326	205	175	204	286	305	287
2790	285	215	218	203	391	347	215	218	214	219	409	352	246	311	341	336	736	760	602	588	547	461	429	475	613	358	354	358	277	343	181	185	183	316	305	260
2880	294	224	217	242	428	318	242	226	214	220	366	309	281	333	374	323	759	804	613	580	552	452	465	494	604	336	373	362	299	332	238	229	209	308	280	256
2970	301	233	208	214	389	376	213	218	207	221	365	329	278	355	337	313	735	789	572	575	504	470	476	514	609	394	385	392	300	291	232	227	221	312	317	250
3060	311	234	266	222	346	311	218	233	228	213	384	300	284	331	341	325	802	826	586	598	563	509	473	505	618	337	408	352	274	304	202	185	189	310	289	283
3150	295	232	243	223	381	321	232	236	238	235	380	331	246	311	342	302	783	793	620	623	534	490	432	472	627	344	379	406	301	318	210	188	212	290	276	256
3240	296	225	202	206	356	340	266	256	233	223	382	310	256	318	316	313	797	834	609	599	522	468	459	499	600	354	370	357	277	277	234	208	207	300	323	260
3330	296	219	218	197	357	355	280	198	222	224	377	358	253	329	365	334	865	848	558	585	590	454	481	492	595	349	399	356	270	294	197	199	203	319	280	317
3420	320	202	211	213	400	364	217	243	213	247	391	312	256	322	315	326	855	844	576	587	546	459	467	521	571	334	377	366	284	334	202	193	199	322	319	269
3510	335	212	223	218	429	378	232	269	234	209	412	325	267	331	341	313	850	889	614	610	524	458	443	467	609	398	404	358	261	253	181	189	181	314	307	279
3600	316	208	192	202	407	384	245	206	221	260	387	359	256	336	349	307	855	882	614	590	539	479	458	466	653	330	403	372	338	300	227	213	203	266	274	277
3690	357	234	252	236	394	332	228	213	218	205	405	341	266	334	350	325	904	930	654	630	566	478	463	469	641	360	380	366	289	308	177	195	203	329	280	268
3780	361	234	232	246	384	354	233	255	243	199	427	341	257	323	337	313	911	931	571	620	560	447	462	514	598	370	402	352	277	293	189	194	217	301	300	258
3870	335	200	226	207	445	393	232	212	267	198	416	345	270	349	341	278	902	925	574	582	548	463	475	506	639	351	384	366	299	333	200	193	217	297	314	264
3960	336	209	207	222	380	356	236	207	245	209	395	360	243	375	340	330	919	953	608	644	535	499	435	462	618	352	406	346	272	284	176	184	188	315	309	264
4050	337	218	217	195	368	364	247	242	234	215	424	345	298	327	334	312	892	929	586	579	528	509	462	497	588	392	408	384	280	332	204	188	192	311	293	255
4140	350	223	248	251	400	360	210	237	235	233	417	330	242	293	343	284	963	964	594	613	554	466	459	499	635	359	364	361	283	305	204	219	198	267	335	289
4230	345	215	237	248	419	368	247	201	208	229	395	321	297	371	340	336	1041	993	606	603	597	460	468	512	639	381	390	359	259	293	221	198	216	287	292	279
4320	381	239	193	221	394	374	252	201	224	235	392	336	279	348	350	315	1041	983	572	624	551	458	429	480	626	352	384	360	265	332	194	198	198	291	278	270
4410	396	233	241	233	405	398	247	230	218	190	393	351	277	317	331	322	1043	1004	571	585	539	463	422	514	603	368	375	366	284	297	234	208	217	326	298	272
4500	377	214	250	231	436	418	242	218	221	225	380	425	262	285	364	334	1041	1055	583	592	598	475	476	486	654	363	384	371	279	315	166	169	188	288	278	243
4590	392	244	216	232	425	394	286	214	209	219	395	380	257	309	326	320	1044	1059	616	579	608	463	451	480	623	371	385	341	274	312	190	217	191	314	301	261
4680	356	213	212	211	421	382	275	251	211	204	404	340	256	330	382	341	1041	1062	639	600	550	487	441	484	621	372	426	355	259	347	196	217	193	264	253	286
4770	365	222	198	234	431	415	261	202	224	211	444	362	300	343	351	311	1156	1115	591	631	560	488	442	481	639	350	387	358	265	298	182	198	246	280	285	249
4860	355	244	211	208	443	368	290	216	207	205	388	377	269	339	386	337	1126	1106	588	652	571	426	435	503	616	379	378	389	294	340	185	188	188	268	277	270
4950	385	204	262	263	423	364	249	193	215	256	400	414	269	357	345	339	1123	1139	595	644	571	453	452	482	598	414	376	371	281	329	214	199	173	276	282	241
5040	373	232	225	217	487	431	250	201	223	216	437	357	249	361	382	362	1152	1141	634	606	544	521	469	473	613	325	396	365	269	317	190	178	245	318	321	274
5130	414	214	202	189	430	400	284	213	255	220	421	414	262	335	341	321	1188	1189	587	619	641	476	477	471	626	359	374	365	274	319	189	203	221	261	284	292
5220	438	255	228	235	439	442	263	252	255	216	435	357	252	324	369	328	1168	1218	628	657	572	450	413	486	652	360	357	353	280	323	215	217	187	276	265	258
5310	400	259	202	206	455	432	288	218	229	205	433	427	240	325	368	312	1215	1205	600	614	562	472	455	502	597	370	370	346	293	301	175	195	217	320	319	274
5400	388	199	247	224	439	407	258	257	209	216	436	380	257	360	326	303	1250	1239	608	617	588	448	499	513	619	354	372	374	299	303	193	194	202	266	285	246
5490	419	222	213	203	440	421	301	208	220	226	432	384	263	326	335	341	1252	1258	608	636	565	453	447	489	618	312	365	371	269	313	216	236	197	287	282	259
5580	422	248	208	204	463	439	306	222	237	190	450	362	270	320	365	330	1290	1275	624	649	566	448	433	474	628	364	363	372	290	337	189	198	231	292	278	241
5670	422	234	188	189	468	449	306	213	243	161	437	426	257	303	371	330	1282	1248	665	673	578	481	419	472	592	364	359	380	291	321	213	233	178	253	313	275
5760	385	223	229	197	483	443	301	211	233	225	432	400	253	342	358	330	1296	1267	596	607	589	474	436	480	611	370	390	393	289	315	219	206	179	294	258	256
5850	417	218	209	198	438	417	272	246	231	214	427	382	283	362	344	345	1328	1358	597	630	656	448	479	513	609	354	421	364	279	351	201	198	203	258	312	249
5940	428	252	197	215	441	434	310	224	222	251	437	436	263	328	382	349	1340	1398	611	654	619	456	430	552	617	370	398	361	304	317	190	203	219	292	295	270
6030	427	239	233	189	477	456	291	237	223	205	426	384	259	326	352	333	1322	1313	600	649	589	453	452	488	627	344	378	396	314	308	223	227	192	289	279	265
6120	408	206	185	199	434	418	285	213	213	238	424	423	245	316	344	306	1403	1389	600	660	613	457	455	495	622	384	371	398	297	305	216	217	199	269	310	294
6210	423	228	202	208	474	466	278	257	224	208	417	368	285	339	387	321	1390	1434	635	650	590	465	446	479	619	347	410	382	283	279	200	189	190	293	268	258
6300	402	214	219	204	497	441	290	208	239	214	440	405	273	357	358	324	1414	1399	634	648	641	454	461	508	605	403	388	412	336	342	185	181	183	301	269	252
6390	442	213	234	215	461	421	323	223	214	219	438	384	261	346	348	320	1473	1410	606	628	604	467	462	529	623	410	395	348	287	324	199	189	198	317	270	254
6480	407	238	223	204	475	428	329	212	251	215	447	426	265	326	341	366	1465	1471	651	663	594	451	416	446	577	361	421	362	274	303	199	178	222	278	268	297
6570	413	209	209	232	451	437	288	221	163	237	423	408	276	328	328	321	1444	1464	609	651	648	471	451	512	656	384	388	390	292	291	184	215	203	270	273	269
6660	413	240	203	238	501	471	291	202	214	224	457	428	243	321	369	339	1514	1452	617	660	605	452	426	480	624	361	404	341	283	317	186	189	188	284	301	276
6750	439	252	197	212	497	453	311	209	214	234	436	410	275	334	354	371	1496	1514	633	707	600	426	470	485	635	363	376	394	301	299	185	184	197	299	272	246
6840	429	221	214	210	487	477	351	238	244	225	447	406	262	335	338	320	1530	1490	607	656	596	470	446	525	616	349	401	351	318	321	182	174	211	315	269	268
6930	430	205	198	228	524	482	349	242	211	191	474	389	299	327	319	322	1547	1581	642	663	608	467	429	519	629	400	424	341	261	323	200	178	183	312	270	237
7020	452	288	193	218	510	468	311	261	190	205	469	416	249	337	393	326	1561	1540	643	660	599	461	420	522	593	353	392	372	309	283	216	189	217	295	309	261
7110	435	224	210	224	528	498	316	202	210	206	455	405	284	315	363	327	1586	1568	613	700	621	465	461	497	607	299	385	388	294	293	194	145	198	276	282	246
7200	429	224	208	203	514	452	307	218	209	201	459	446	273	330	332	343	1598	1637	643	688	626	475	419	496	632	364	343	364	295	284	183	204	193	303	313	316
7290	435	235	199	199	525	465	330	227	224	221	475	428	296	341	394	352	1664	1595	654	698	626	456	458	474	612	365	359	375	283	316	175	211	177	276	282	251
7380	476	235	214	214	506	465	321	208	260	207	500	434	252	313	388	332	1663	1668	622	703	610	465	432	478	638	364	354	373	313	303	176	198	197	296	277	221
7470	436	256	212	205	527	472	334	222	239	206	467	412	279	319	339	345	1662	1646	664	688	592	487	428	474	605	374	370	358	289	297	181	188	193	311	274	241
7560	442	228	220	218	568	508	337	213	207	196	456	421	287	324	375	367	1631	1633	617	687	651	452	434	499	669	364	408	348	285	334	186	213	179	313	314	254
7650	477	254	243	228	545	517	303	203	228	212	509	417	247	321	364	352	1700	1669	626	700	607	456	471	483	666	365	416	341	323	290	211	175	174	275	274	301
7740	452	254	242	254	531	491	322	241	222	259	460	412	276	321	331	321	1693	1704	687	745	657	489	436	497	620	372	360	364	283	303	201	208	192	302	277	261
7830	453	217	204	226	524	477	360	234	256	226	487	436	254	348	355	317	1731	1735	647	684	657	464	496	511	636	380	393	385	317	295	171	169	192	261	287	277
7920	451	247	234	224	500	494	346	217	209	232	478	406	253	336	363	314	1750	1710	649	708	686	456	479	523	622	392	411	373	285	353	189	188	193	293	250	264
8010	441	221	203	204	566	523	342	203	225	210	471	425	295	326	358	353	1797	1772	620	701	632	448	433	472	618	342	395	410	308	311	204	188	193	320	298	250
8100	464	231	224	214	520	512	335	233	212	220	466	427	270	330	337	310	1789	1784	668	748	663	480	446	476	591	358	366	357	298	306	199	223	169	292	263	245
8190	510	255	250	218	520	481	331	227	209	213	487	415	238	317	361	353	1827	1817	628	748	644	510	449	497	632	397	404	370	308	298	218	183	187	270	254	230
8280	480	230	239	216	540	492	362	252	209	205	451	444	274	345	360	357	1814	1796	646	712	686	451	415	527	609	354	368	345	274	294	191	178	203	262	245	254
8370	486	223	202	213	556	500	323	214	224	199	518	430	269	303	364	335	1834	1852	651	716	646	481	439	485	650	397	365	380	313	341	249	193	173	277	265	244
8460	504	236	195	214	573	551	353	207	216	252	482	445	304	329	364	320	1837	1830	633	716	663	453	434	502	615	382	403	362	321	284	220	198	188	287	265	249
8550	464	218	198	219	547	500	372	249	206	204	516	447	288	328	339	343	1847	1831	659	736	670	476	460	478	623	375	386	365	264	348	173	171	212	280	263	273
8640	478	225	229	223	582	527	352	227	220	251	487	450	290	338	387	357	1955	1853	621	759	691	432	476	499	596	354	389	386	276	304	161	189	192	281	264	259
8730	478	235	204	203	595	535	347	222	214	212	485	453	252	346	390	337	1905	1923	637	697	697	463	419	529	668	375	380	355	295	304	174	179	207	268	278	268
8820	501	230	219	205	576	533	356	247	205	230	536	443	300	375	325	329	1946	1937	623	741	649	437	460	527	607	363	336	389	302	297	198	178	188	308	290	253
8910	494	224	204	208	556	526	358	222	243	191	482	495	274	330	332	303	1929	1903	638	706	676	455	446	523	630	413	420	378	274	276	160	227	198	311	272	259
9000	469	234	198	219	582	540	353	227	209	256	503	446	262	312	340	301	1968	1959	663	754	692	483	414	491	641	322	389	399	274	312	230	198	188	271	288	281
9090	463	229	203	203	575	504	380	217	227	209	496	457	285	315	381	332	1996	1949	650	753	686	449	479	494	614	361	412	372	333	308	182	185	187	280	250	264
9180	513	235	204	227	577	562	385	236	214	180	526	479	293	368	364	325	2023	1969	631	717	673	460	467	504	586	354	364	355	290	317	164	188	182	269	312	260
9270	496	237	222	234	596	483	348	217	210	239	507	433	264	349	350	348	2023	2017	639	745	665	449	468	519	614	360	375	365	270	303	206	199	174	264	299	282
9360	518	269	232	213	579	562	353	188	186	235	561	462	252	319	364	322	2047	2013	700	734	672	453	452	449	619	372	363	365	283	324	205	184	211	267	292	288
9450	487	273	234	219	599	531	358	224	194	274	533	511	285	350	358	330	2053	2022	656	742	692	460	480	513	647	361	376	331	298	352	201	194	188	273	252	272
9540	500	254	194	199	584	530	353	224	194	210	500	441	257	335	346	307	2077	2084	672	769	672	442	442	483	600	347	366	350	297	284	171	179	213	297	254	226
9630	506	212	198	241	599	551	371	263	208	207	493	454	301	361	358	325	2033	2132	645	773	715	477	423	498	620	400	374	360	303	323	210	175	169	293	274	263
9720	532	249	205	154	576	553	317	228	204	241	545	480	283	322	335	329	2135	2124	686	774	690	449	449	528	658	384	364	354	264	343	200	208	188	256	278	277
9810	491	239	228	207	594	567	391	213	201	225	535	529	247	336	337	345	2169	2105	708	789	715	456	457	515	592	355	354	401	305	304	172	212	170	250	324	306
9900	532	234	199	187	587	570	384	218	203	234	526	484	268	352	363	348	2135	2100	656	769	639	478	456	518	628	341	372	350	265	340	167	212	177	254	272	265
9990	508	259	229	186	574	538	352	226	236	210	527	455	277	352	368	324	2124	2154	659	735	710	442	413	493	580	372	370	333	313	306	166	185	213	259	254	250
10080	506	255	236	228	633	529	351	225	204	233	521	462	282	332	356	307	2220	2132	634	729	689	443	488	511	618	363	353	328	294	311	210	169	193	264	256	291
10170	501	268	223	198	616	596	386	223	224	224	541	488	273	306	341	325	2240	2177	684	800	694	456	483	498	613	334	402	371	288	324	171	168	188	257	269	244
10260	488	238	198	204	628	558	364	225	243	203	541	462	251	332	345	335	2222	2227	635	802	711	487	445	528	614	386	361	343	320	314	191	189	207	265	328	252
10350	515	254	202	194	610	569	403	224	203	244	529	478	248	339	362	335	2304	2212	666	770	682	446	487	492	576	361	373	370	271	337	177	194	189	276	304	243
10440	515	235	213	213	626	550	369	228	227	196	547	494	251	356	367	360	2371	2226	708	771	763	449	466	494	618	354	411	346	276	309	197	179	183	283	253	247
10530	512	275	238	188	663	581	401	263	237	232	566	473	257	332	350	312	2318	2269	675	753	678	469	433	504	580	356	376	355	317	299	184	183	183	269	286	274
10620	548	255	232	233	680	589	379	262	237	215	588	498	250	310	350	333	2366	2286	664	824	695	502	435	507	578	368	376	382	280	318	166	174	202	307	254	225
10710	501	233	204	233	631	578	372	207	254	209	530	501	256	318	351	290	2345	2279	697	784	750	436	437	481	626	376	366	327	296	328	167	218	182	298	237	217
10800	500	269	219	247	647	582	381	222	213	207	560	506	270	339	340	343	2331	2325	695	724	748	474	415	470	625	371	388	366	289	297	180	203	177	287	297	259
10890	512	263	224	251	632	598	379	217	208	205	544	468	277	357	348	310	2356	2370	710	791	730	444	433	478	619	367	366	398	295	351	176	188	177	318	305	269
10980	488	279	238	221	615	626	371	222	254	207	586	492	275	321	370	344	2341	2283	700	781	759	480	438	500	633	386	388	337	321	332	220	197	188	263	283	236
11070	532	235	213	248	628	616	371	218	240	225	557	493	239	302	345	324	2432	2349	696	777	707	422	427	497	633	338	381	346	337	287	181	184	227	264	266	241
11160	565	233	198	218	670	610	397	252	233	216	576	484	261	314	343	370	2434	2398	725	785	720	451	424	494	630	365	352	387	289	356	152	208	185	272	297	222
11250	542	254	204	232	637	577	365	212	218	204	550	479	259	316	360	358	2450	2407	677	781	723	458	418	493	629	358	370	357	329	306	156	174	221	292	282	263
11340	545	222	218	244	677	593	386	217	223	219	560	489	274	316	348	338	2494	2451	738	798	744	460	461	494	601	370	378	356	333	279	180	233	193	256	279	245
11430	537	267	206	217	664	592	409	222	207	209	540	489	255	336	338	318	2444	2415	653	763	798	478	436	485	635	386	380	379	285	332	167	203	188	273	290	280
11520	523	287	215	237	665	596	396	205	228	220	566	540	269	357	339	320	2500	2487	692	786	763	469	431	493	621	439	406	356	312	309	185	170	226	262	255	246
11610	567	249	220	201	675	605	395	196	208	255	556	544	256	305	340	329	2538	2480	722	819	757	450	444	491	592	376	377	363	291	299	160	189	168	267	252	235
11700	512	228	203	200	668	610	391	221	213	214	564	497	251	344	358	327	2529	2566	708	847	713	455	435	528	633	338	428	330	294	328	176	202	183	293	296	280
11790	516	228	234	193	671	637	377	232	209	205	574	480	250	315	364	307	2580	2485	692	824	777	437	445	481	621	376	397	361	324	333	179	197	175	266	229	234
11880	503	237	193	233	688	615	407	251	247	259	645	534	274	334	336	347	2654	2559	680	809	732	463	460	499	643	339	345	352	324	293	180	207	192	259	258	273
11970	529	295	195	208	703	616	394	217	218	240	576	510	251	319	341	334	2583	2607	695	813	732	456	437	481	662	403	372	344	304	328	191	209	194	259	274	250
12060	581	223	191	223	666	615	378	252	243	219	581	499	284	337	380	362	2546	2546	717	844	744	458	435	479	604	362	367	354	270	337	171	189	183	277	242	269
12150	529	267	223	209	680	624	390	245	262	235	599	537	282	333	337	338	2720	2642	664	847	753	503	365	507	620	402	366	379	261	327	185	175	193	244	264	249
12240	510	271	193	214	632	597	385	208	214	219	580	522	273	326	387	364	2642	2623	684	817	753	450	442	517	624	361	380	397	305	356	187	189	203	271	287	240
12330	521	243	223	247	694	611	421	236	193	205	587	517	265	346	367	319	2655	2650	678	864	720	444	432	482	637	353	386	357	241	302	180	198	183	258	263	243
12420	544	244	204	202	735	614	395	243	209	203	629	509	263	335	338	314	2710	2667	739	825	769	476	424	508	643	417	408	348	304	284	205	166	197	282	262	232
12510	556	233	217	225	741	657	438	228	204	226	588	511	302	350	351	307	2711	2705	691	819	773	478	445	487	599	342	372	359	287	358	190	141	184	268	329	252
12600	534	240	205	203	680	669	435	262	242	222	593	533	252	324	379	356	2718	2704	712	860	753	450	483	476	617	353	387	380	303	303	199	187	226	274	280	245
12690	568	288	196	204	695	663	403	220	229	238	587	549	264	320	383	346	2697	2645	680	837	778	456	442	518	639	343	402	355	303	317	183	207	197	307	298	271
12780	592	239	198	241	705	649	439	236	202	235	619	528	211	328	340	322	2724	2716	703	843	788	453	455	489	590	333	357	351	333	309	191	189	169	279	253	229
12870	556	252	214	237	731	672	445	245	223	225	634	561	257	303	340	323	2818	2782	721	840	784	446	462	477	639	389	399	344	323	303	170	222	198	304	235	274
12960	594	244	232	238	706	654	409	212	214	219	610	520	297	338	330	332	2794	2782	687	834	779	485	422	516	639	350	406	367	284	327	221	188	202	277	258	247
13050	570	249	203	171	756	640	410	226	224	269	623	539	286	323	375	366	2815	2830	717	856	790	445	421	526	619	349	373	333	287	312	170	218	169	249	274	234
13140	552	230	191	212	746	670	397	223	203	204	627	540	278	360	363	342	2834	2760	739	861	795	465	436	487	624	345	383	361	289	347	176	183	198	248	298	281
13230	535	245	188	222	731	690	393	227	212	204	617	498	254	344	373	343	2834	2775	707	847	803	490	424	571	657	350	397	326	260	311	181	203	164	266	257	231
13320	556	283	217	209	728	681	416	228	223	242	628	530	292	368	357	312	2894	2860	708	821	766	421	432	484	630	356	386	352	278	297	175	217	178	301	272	263
13410	565	241	201	211	717	634	425	231	212	239	599	544	294	363	368	343	2818	2851	765	858	805	446	443	485	650	389	375	372	292	303	170	183	174	289	305	269
13500	553	247	196	208	743	696	382	222	217	222	629	568	291	338	359	322	2868	2824	718	887	802	488	412	486	619	352	390	334	296	314	199	197	175	272	230	244
13590	557	236	197	206	722	703	450	226	243	254	562	563	271	323	326	319	2897	2874	720	838	795	451	405	504	611	345	381	369	302	341	186	179	188	235	268	244
13680	539	242	193	205	768	682	443	241	187	218	630	544	279	320	354	336	2870	2891	730	875	781	461	434	486	650	341	378	345	280	309	186	189	178	244	272	236
13770	546	237	214	231	741	675	414	225	236	264	603	571	302	370	340	344	2955	2863	718	907	823	462	450	520	628	346	363	364	269	358	209	168	173	303	269	244
13860	556	254	213	221	772	661	429	241	232	233	618	543	287	317	351	314	2929	2899	738	859	821	440	484	506	590	374	365	352	275	304	191	194	206	266	264	241
13950	578	244	202	212	730	629	443	250	230	234	626	559	274	354	329	325	3005	2913	727	874	809	509	451	539	613	363	396	379	286	362	214	173	196	280	259	277
14040	561	253	208	191	741	713	407	219	191	224	589	564	255	335	376	329	3011	2903	728	899	831	510	434	539	616	335	378	354	312	309	190	187	198	296	266	225
14130	542	267	231	211	758	674	421	240	253	261	626	553	268	330	350	329	2997	2946	723	858	772	466	474	483	613	377	372	371	281	319	190	210	188	312	244	287
14220	575	244	220	192	746	739	417	222	212	219	663	594	282	339	354	343	3054	2999	727	904	851	469	432	520	589	402	399	364	311	292	157	217	172	255	263	281
14310	526	277	216	206	772	701	441	214	231	243	655	562	298	334	364	320	3067	3015	767	885	827	442	476	497	586	350	381	347	298	350	181	165	187	285	292	230
14400	569	247	234	240	756	723	418	237	206	194	654	556	264	320	349	347	3070	2995	741	828	852	491	449	510	608	353	351	368	319	321	167	174	168	294	301	237
14490	585	256	188	221	781	732	430	235	213	222	619	565	266	346	349	329	3058	3083	751	868	826	476	460	497	630	375	381	331	308	314	189	188	177	277	253	291
14580	556	266	229	245	780	693	405	231	230	213	656	571	278	337	395	340	3072	3039	719	894	865	501	470	526	611	368	386	371	305	310	181	170	174	283	248	249
14670	566	246	197	206	806	692	437	216	197	235	644	555	258	346	336	333	3116	3099	744	878	816	441	478	491	580	372	387	346	285	352	170	203	159	258	267	262
14760	575	255	202	214	774	698	413	235	211	213	643	605	281	322	362	320	3119	3086	749	882	868	479	426	508	605	372	378	348	280	300	208	173	226	235	285	267
14850	567	217	210	202	768	716	447	249	207	227	655	560	270	315	378	348	3153	3066	748	931	862	468	436	545	591	371	389	329	339	312	218	174	212	263	249	235
14940	584	257	211	240	826	730	445	215	198	246	653	594	284	352	391	347	3169	3181	764	925	861	478	456	489	576	367	405	363	294	310	175	207	168	276	230	221
15030	584	294	212	226	795	712	448	240	210	232	614	560	301	320	394	306	3231	3094	759	919	832	475	465	492	563	376	390	334	295	344	198	203	158	301	244	233
15120	557	240	231	197	743	705	403	215	216	267	668	587	294	347	357	304	3172	3158	787	939	852	471	414	482	609	354	369	331	289	321	168	201	178	256	248	244
15210	579	275	231	205	776	759	420	211	206	242	635	560	288	333	339	338	3284	3168	724	926	907	456	464	504	586	345	373	387	294	338	171	174	169	271	261	288
15300	607	280	178	192	794	722	455	220	206	206	656	589	272	329	389	346	3229	3155	744	928	875	441	488	508	627	335	362	351	282	316	190	169	197	292	272	243
15390	590	266	205	195	782	723	428	244	250	261	640	575	261	303	360	320	3302	3234	761	908	870	462	423	487	625	354	382	347	317	295	184	179	212	276	260	234
15480	567	269	205	261	795	726	436	240	221	201	677	608	269	343	342	328	3247	3280	726	914	880	449	430	521	584	348	382	334	298	340	175	187	154	273	268	251
15570	556	260	191	222	781	725	436	241	259	262	661	584	260	337	358	320	3294	3257	750	980	861	440	456	495	631	355	366	322	310	316	204	207	182	256	262	230
15660	576	259	204	186	805	729	438	259	196	213	667	577	244	342	368	327	3323	3318	761	984	877	439	429	487	633	357	359	369	296	304	179	180	169	278	265	237
15750	563	288	240	197	810	734	428	234	206	227	667	600	273	347	347	341	3348	3277	775	969	838	448	439	492	603	342	412	375	312	323	169	163	206	296	269	259
15840	561	265	226	215	835	760	417	217	216	223	675	596	257	325	343	318	3396	3323	788	938	846	435	436	507	662	406	371	370	322	341	189	179	160	305	291	252
15930	577	270	205	194	816	718	416	234	212	202	643	591	255	323	371	340	3327	3246	793	927	833	463	425	527	602	337	398	388	303	296	180	207	182	285	276	255
16020	567	275	171	241	849	747	404	240	259	289	650	562	263	301	357	328	3423	3408	762	960	870	455	442	473	650	383	402	339	286	310	171	184	176	243	258	253
16110	568	290	225	190	800	726	425	219	221	246	684	601	259	345	341	330	3355	3322	778	957	894	451	456	479	647	372	404	347	340	309	188	163	222	258	270	264
16200	603	259	190	221	821	746	419	237	216	245	654	649	260	337	353	328	3440	3342	774	972	866	471	431	495	622	372	380	318	316	346	181	203	176	239	253	241
16290	611	276	202	202	819	760	454	242	215	236	662	577	291	321	355	328	3402	3345	744	924	866	461	478	488	591	365	406	359	268	317	181	174	185	276	265	249
16380	577	288	186	238	809	755	451	227	239	234	690	624	265	337	364	361	3447	3413	747	981	902	499	426	537	598	332	368	360	319	304	183	189	196	291	242	227
16470	622	260	205	210	825	773	409	243	215	247	659	579	242	317	366	288	3416	3385	764	980	941	477	420	539	651	348	351	387	290	304	161	160	182	277	243	263
16560	569	267	220	248	800	773	445	234	224	232	705	595	266	332	350	311	3392	3359	762	987	862	444	454	490	570	389	399	356	333	293	185	188	212	278	250	256
16650	569	270	206	209	814	756	439	216	198	243	694	577	298	353	357	331	3522	3497	779	1023	841	445	443	536	631	322	391	350	290	312	161	170	210	310	272	269
16740	601	271	206	200	824	769	420	219	231	256	694	629	282	364	353	357	3611	3390	783	1032	895	504	435	545	599	356	397	381	313	326	163	168	169	259	285	194
16830	652	261	196	225	827	790	457	270	220	238	723	616	270	326	336	327	3608	3521	769	998	911	450	431	501	596	344	368	339	284	280	199	178	211	250	248	250
16920	563	293	256	209	871	762	464	240	260	251	683	627	323	338	349	318	3537	3513	757	981	877	450	479	513	633	386	394	352	299	310	183	213	158	260	226	259
17010	584	262	162	223	853	770	434	249	220	271	692	588	275	330	334	330	3666	3526	813	953	903	463	455	520	595	386	399	348	294	321	188	208	158	287	288	248
17100	598	261	205	206	842	797	438	216	273	242	709	605	260	306	370	329	3514	3578	812	966	910	459	490	481	599	367	379	345	312	301	200	169	195	271	218	244
17190	586	294	196	197	880	807	453	218	248	217	684	636	253	322	337	322	3586	3515	776	950	913	456	488	482	610	337	386	350	297	303	185	184	183	267	281	276
17280	604	272	205	171	864	776	415	262	201	241	740	612	247	272	354	343	3569	3548	806	1056	918	460	427	550	612	351	374	383	310	310	179	169	182	302	274	256
17370	569	280	206	220	840	819	435	247	234	251	741	596	253	344	366	319	3675	3532	818	983	907	425	436	517	625	346	383	388	287	320	191	187	189	282	268	251
17460	590	254	197	264	844	814	437	250	210	226	711	615	251	327	373	329	3642	3601	790	1038	938	449	436	430	602	343	375	351	327	318	190	170	217	262	243	262
17550	597	271	191	227	859	780	503	267	211	231	705	587	264	309	369	346	3692	3670	772	981	913	456	427	481	604	353	380	344	306	349	210	220	187	300	310	257
17640	566	290	204	204	883	777	439	226	220	241	696	609	268	344	359	301	3696	3590	794	981	975	478	427	537	622	357	371	353	299	299	170	159	198	256	278	245
17730	601	262	244	201	835	804	492	229	195	212	718	607	282	325	321	343	3685	3664	785	998	952	467	451	480	650	394	383	354	284	330	194	159	167	309	266	282
17820	622	265	231	204	888	823	440	253	240	233	708	631	266	339	372	343	3677	3666	826	989	960	496	418	535	615	341	373	364	302	300	184	179	186	303	304	239
17910	633	256	195	219	879	822	470	247	202	227	736	618	265	321	379	315	3701	3601	809	1004	918	487	453	505	642	328	381	354	303	331	187	163	163	252	271	236
18000	595	276	198	202	853	812	423	208	221	221	746	645	251	321	376	352	3770	3707	804	1069	951	432	439	487	614	376	377	342	321	319	168	178	172	246	264	256
18090	589	255	210	206	875	825	462	259	221	236	757	653	269	348	343	335	3904	3703	766	1092	951	433	436	543	643	397	383	363	300	310	176	154	167	267	249	303
18180	604	293	191	215	885	796	445	239	219	231	725	616	257	316	353	324	3753	3706	824	994	966	437	445	519	631	419	370	364	273	350	212	160	173	303	251	258
18270	593	293	195	235	898	807	476	220	261	246	760	652	274	356	352	323	3774	3729	818	1035	954	461	436	510	615	352	371	354	301	304	174	211	193	256	248	238
18360	616	261	214	214	855	814	504	234	220	232	731	626	256	325	343	313	3904	3738	782	1026	927	447	458	515	630	383	407	352	292	323	190	159	186	276	273	245
18450	610	260	203	214	876	821	431	239	251	245	725	628	256	365	342	310	3849	3707	840	1008	977	495	416	502	605	356	378	379	287	317	150	207	187	250	246	250
18540	609	279	181	218	864	825	493	239	214	231	760	641	271	324	359	321	3888	3842	785	1053	934	436	461	488	624	320	377	334	323	326	169	157	159	262	256	227
18630	610	244	199	229	877	806	429	223	207	236	784	648	287	364	353	341	3788	3767	796	1021	960	456	427	493	645	394	388	338	322	330	156	150	178	266	246	230
18720	627	239	200	195	907	864	448	238	229	245	734	653	281	360	370	356	3834	3809	797	1038	942	516	473	534	638	383	375	360	330	312	173	188	207	265	265	247
18810	600	254	225	216	915	811	453	238	201	282	751	692	270	328	358	330	3908	3796	809	1079	963	465	469	495	590	340	373	355	312	315	190	169	196	251	237	255
18900	621	270	221	211	860	847	468	223	231	232	753	650	265	317	367	325	3927	3880	869	1057	982	461	489	515	605	385	384	357	300	311	170	195	172	290	290	254
18990	616	266	190	204	912	819	425	239	226	272	737	665	287	321	422	341	3913	3809	837	1101	958	491	423	528	611	376	384	372	299	320	165	169	169	260	259	245
19080	602	261	195	258	916	819	474	257	255	242	734	634	274	374	331	332	3977	3826	836	1057	982	446	440	497	638	396	359	345	274	340	198	207	169	254	265	254
19170	591	286	184	216	917	816	452	238	242	240	716	633	264	304	350	304	3975	3943	839	1062	992	447	419	510	624	380	382	352	322	298	160	173	207	314	290	232
19260	590	286	204	229	954	866	487	216	273	241	734	633	276	314	356	352	4015	3856	806	1063	1008	469	505	474	564	376	365	345	333	316	165	159	154	273	270	271
19350	590	289	205	263	947	836	474	239	263	252	714	659	296	359	356	315	3931	3901	811	1053	1074	483	475	508	635	396	404	351	295	315	170	174	187	305	293	230
19440	645	270	209	201	911	848	439	239	201	237	740	662	279	365	355	351	3967	3877	802	1090	990	491	434	522	586	382	390	345	298	317	205	174	187	267	254	230
19530	569	278	219	239	947	882	482	259	224	262	801	644	271	329	342	330	3997	3890	886	1067	1056	455	456	497	635	416	376	374	303	312	169	203	196	285	253	231
19620	615	266	215	193	917	897	444	244	215	228	776	683	252	326	339	313	3985	3989	849	1043	1020	419	475	497	616	367	370	363	291	327	180	197	180	275	274	253
19710	608	275	215	210	910	876	448	251	216	222	698	662	251	328	376	365	4017	3938	787	1115	1007	455	412	566	599	358	380	361	306	352	201	188	177	289	277	239
19800	606	274	202	191	920	866	446	238	206	236	749	679	305	327	361	322	4079	4032	841	1102	1016	483	451	520	597	359	374	367	290	320	160	185	174	296	295	228
19890	606	260	215	226	967	873	443	283	219	227	762	700	278	319	381	346	4074	3993	893	1011	990	458	433	504	615	374	366	345	291	337	209	152	170	268	268	237
19980	633	285	250	211	952	868	479	238	220	260	786	694	274	366	364	330	4100	4057	851	1082	1033	466	476	481	570	338	356	336	290	290	201	174	178	258	257	251
20070	599	270	219	216	940	868	494	226	200	226	763	663	269	343	340	341	4108	4002	816	1089	1018	455	417	488	591	369	365	365	278	317	205	185	197	276	299	295
20160	591	309	210	245	947	917	486	214	250	247	769	651	261	333	338	323	4056	4073	807	1102	994	491	443	546	619	355	399	331	301	351	180	210	201	294	282	252
20250	640	270	191	182	941	869	417	234	251	251	789	687	256	337	362	318	4094	4004	840	1112	1020	476	437	573	596	342	383	375	298	324	180	193	158	256	262	248
20340	614	259	223	209	954	913	455	281	200	238	769	647	290	342	372	341	4177	4029	838	1113	1009	443	420	488	607	365	400	351	336	289	170	202	151	248	251	237
20430	623	255	196	205	957	913	469	252	231	241	768	673	246	322	385	375	4195	4089	840	1129	1023	467	417	487	636	385	407	332	306	325	169	166	214	267	266	267
20520	617	278	225	231	955	918	471	267	210	240	768	693	259	321	375	325	4120	3998	832	1147	1051	499	449	533	598	351	398	347	343	313	161	174	202	250	238	279
20610	603	240	214	229	946	934	485	267	214	242	750	667	277	315	337	325	4237	4081	847	1105	1040	471	443	522	646	364	417	350	306	317	195	173	181	276	264	266
20700	602	266	205	210	974	883	468	244	205	261	792	686	248	324	350	345	4130	4094	846	1149	1026	465	468	466	613	377	394	347	281	308	166	169	215	290	260	268
20790	639	276	195	220	969	906	495	238	259	245	744	688	273	366	374	319	4202	4162	853	1114	1071	493	420	507	593	357	360	352	307	335	167	154	210	282	285	217
20880	617	290	210	253	988	916	460	238	239	262	821	704	268	341	371	320	4293	4173	833	1140	1043	442	432	509	610	372	400	332	282	348	170	157	208	300	250	187
20970	652	276	216	206	1031	888	454	253	247	247	782	721	292	295	399	334	4299	4250	841	1154	1086	451	444	505	650	385	364	347	341	351	156	161	207	274	262	226
21060	609	272	200	226	974	917	512	239	229	272	879	679	271	302	348	328	4219	4184	853	1148	1058	455	448	467	600	351	380	391	305	329	172	172	191	301	231	244
21150	595	324	200	212	1017	949	489	248	211	242	792	715	281	311	376	325	4212	4155	884	1136	1061	457	457	511	627	385	377	415	294	308	198	216	165	260	261	256
21240	628	254	212	234	964	913	459	239	225	241	780	695	268	322	388	325	4218	4204	830	1163	1080	465	416	491	554	341	381	409	326	305	210	164	177	301	276	241
21330	637	263	220	200	990	908	513	234	223	220	800	714	311	339	369	337	4385	4208	823	1134	1053	474	426	525	601	341	367	347	289	346	166	169	223	269	249	233
21420	627	297	212	240	1045	931	455	223	258	246	784	706	311	332	388	360	4342	4278	871	1122	1074	474	441	519	623	347	396	305	299	360	176	166	188	264	273	232
21510	612	289	224	203	1025	941	449	262	200	251	786	730	255	319	351	334	4304	4225	914	1133	1097	453	471	469	651	368	428	355	312	333	157	164	178	264	275	273
21600	595	293	230	230	1045	928	425	273	239	236	842	701	274	351	358	355	4384	4257	827	1151	1092	454	450	487	586	372	366	359	288	321	169	168	196	266	270	251
21690	610	309	204	225	996	951	470	233	226	221	799	683	278	324	347	331	4376	4325	886	1095	1149	474	471	503	598	401	374	377	283	306	179	159	177	288	274	221
21780	627	269	221	211	1026	950	434	278	231	248	810	694	282	340	352	320	4453	4311	877	1154	1080	469	445	574	694	349	446	382	304	322	187	187	172	264	255	263
21870	626	319	214	200	1008	935	480	277	238	246	829	735	270	338	381	373	4404	4400	827	1111	1058	424	427	499	633	346	419	354	314	351	170	177	206	271	265	235
21960	650	283	213	240	1013	953	466	259	186	236	800	734	280	323	366	315	4416	4324	912	1150	1074	454	429	527	636	365	400	340	318	341	169	178	176	295	260	218
22050	602	276	205	201	999	919	500	244	248	238	805	696	281	357	372	324	4416	4404	858	1161	1080	483	431	535	597	365	406	345	302	364	169	166	191	250	253	236
22140	607	301	205	229	996	949	468	286	233	250	858	690	295	354	352	342	4430	4297	861	1185	1053	472	420	485	654	359	407	382	324	355	161	182	177	261	285	282
22230	606	286	194	239	999	968	448	220	210	251	813	722	274	329	366	351	4444	4332	863	1173	1072	450	435	506	615	349	422	397	307	322	174	170	198	276	258	235
22320	608	283	179	229	1038	984	449	236	234	231	792	706	264	316	362	323	4516	4426	864	1182	1143	484	417	514	623	354	394	378	284	326	173	156	186	273	245	259
22410	596	314	209	233	990	931	457	257	239	245	830	722	282	337	338	325	4431	4378	908	1113	1098	475	470	509	599	350	373	362	301	376	169	140	225	289	258	262
22500	632	282	195	232	1029	959	476	274	215	245	801	722	271	319	362	351	4469	4359	872	1183	1115	459	475	470	634	347	383	347	336	335	198	173	184	264	265	244
22590	645	276	189	215	1035	970	452	242	225	279	794	699	279	315	381	335	4470	4435	898	1170	1091	474	466	472	643	368	398	368	312	316	189	203	167	282	273	248
22680	646	314	203	228	1059	979	443	248	224	226	810	713	271	319	382	356	4605	4450	882	1175	1087	466	447	527	601	359	371	334	329	354	188	178	176	254	253	243
22770	622	338	199	249	1044	918	492	271	215	221	828	700	273	318	353	314	4510	4446	857	1167	1127	451	442	523	599	364	375	349	354	336	156	213	171	253	301	235
22860	609	312	214	247	1020	982	462	242	220	254	801	724	282	328	377	366	4578	4434	905	1210	1158	446	475	481	594	329	363	356	285	311	161	167	169	273	260	277
22950	667	258	205	229	1059	997	497	254	221	255	818	720	265	338	352	362	4495	4497	876	1209	1106	489	408	531	606	350	381	351	319	336	170	164	213	281	299	222
23040	610	287	235	209	1042	989	503	260	257	263	817	753	276	338	398	365	4560	4415	922	1184	1143	452	479	525	639	349	362	315	345	332	169	173	172	290	281	232
23130	641	295	204	223	1028	947	513	247	229	265	861	737	316	345	351	347	4639	4507	894	1219	1123	453	419	486	630	339	362	355	290	334	171	158	187	264	270	234
23220	650	263	214	206	1036	960	480	232	230	226	809	731	269	322	330	333	4584	4463	874	1221	1161	521	415	549	598	351	383	344	330	313	200	216	168	255	270	247
23310	620	300	215	239	1030	962	432	258	214	254	838	730	254	330	378	361	4630	4540	890	1231	1118	453	428	507	564	347	387	338	343	296	140	159	182	266	262	243
23400	629	295	218	220	1033	985	484	261	224	285	803	732	266	327	366	364	4649	4536	932	1191	1148	471	468	506	617	385	394	399	302	362	190	149	196	300	266	238
23490	655	286	179	219	1059	949	463	238	220	225	828	692	261	319	354	356	4614	4574	906	1186	1123	451	452	497	606	385	401	360	306	323	193	171	215	296	290	232
23580	640	298	194	219	1084	1008	509	246	186	236	818	719	296	332	370	334	4655	4525	899	1217	1139	423	477	510	642	340	381	364	341	342	160	173	161	293	256	236
23670	682	286	203	228	1065	1012	470	233	247	236	853	746	265	348	385	324	4676	4649	914	1193	1213	456	451	511	608	358	348	388	326	328	170	144	206	334	239	235
23760	633	276	204	244	1089	985	468	267	214	245	854	734	261	306	344	337	4704	4584	935	1213	1223	462	478	512	662	392	355	384	311	368	169	173	178	254	272	253
23850	661	272	191	219	1099	1000	500	234	219	231	854	730	240	321	356	328	4678	4602	884	1254	1102	439	446	480	585	352	386	354	310	340	174	178	205	271	243	229
23940	624	319	251	203	1046	980	465	242	229	239	861	723	271	336	369	309	4717	4644	951	1239	1183	497	446	493	606	372	353	348	306	337	169	164	197	253	306	245
24030	644	317	228	230	1063	990	454	233	246	236	839	750	259	340	349	310	4761	4619	885	1211	1136	430	467	498	602	379	369	391	291	322	166	167	220	266	279	254
24120	645	302	253	215	1088	1020	451	277	229	245	825	716	259	308	340	324	4742	4631	881	1235	1169	454	428	501	628	365	364	312	321	325	203	187	195	298	263	248
24210	634	288	219	205	1075	1039	470	244	233	261	859	748	279	357	353	314	4738	4647	914	1257	1117	496	409	527	629	358	358	358	329	323	184	173	166	263	307	250
24300	647	289	209	243	1127	1004	464	247	248	253	845	747	269	357	371	375	4724	4670	899	1179	1178	485	436	508	606	355	373	362	298	319	193	204	176	263	287	250
24390	637	282	209	224	1108	1003	472	246	229	239	888	738	320	333	339	337	4751	4772	957	1227	1217	455	412	526	612	364	385	378	305	300	164	153	195	247	240	278
24480	672	287	185	223	1101	1063	460	247	222	253	903	773	269	313	351	332	4755	4708	932	1264	1186	478	421	521	602	352	388	377	326	330	174	209	165	277	270	235
24570	680	278	228	218	1101	1042	512	241	228	257	891	748	283	363	382	373	4745	4696	894	1282	1154	468	473	517	619	391	418	384	294	348	174	202	169	258	251	263
24660	628	297	189	237	1097	1063	479	241	219	251	872	778	288	365	352	314	4893	4711	929	1249	1193	459	456	519	595	329	378	356	339	345	197	174	165	252	264	243
24750	685	304	240	202	1068	1029	514	243	247	236	886	714	246	305	367	329	4934	4735	946	1260	1249	500	418	537	658	386	361	355	310	286	194	212	162	256	266	282
24840	618	287	229	208	1090	1012	440	252	213	255	868	747	265	328	356	349	4841	4729	946	1261	1195	428	459	512	602	386	390	363	299	320	178	144	197	296	248	244
24930	648	283	227	228	1111	1067	485	279	212	249	888	777	277	325	383	360	4926	4769	960	1259	1198	463	427	506	579	351	368	336	317	313	140	172	210	258	288	256
25020	627	302	214	236	1112	1032	478	272	229	235	877	756	304	318	362	329	4920	4812	958	1329	1202	464	447	517	613	370	379	344	311	317	183	172	234	277	282	246
25110	654	287	184	231	1131	1043	514	246	194	240	882	759	278	353	393	337	4870	4786	952	1263	1228	476	497	485	652	344	365	345	301	320	203	208	173	253	248	284
25200	615	301	204	257	1156	1045	499	229	200	244	849	787	263	356	347	325	4962	4781	929	1261	1236	463	424	509	636	344	392	354	292	349	185	183	177	277	292	247
25290	656	322	197	265	1126	1084	529	232	269	280	906	744	274	307	356	323	4893	4824	926	1276	1199	473	444	496	598	352	385	340	310	321	169	168	202	283	245	257
25380	660	297	248	209	1128	1036	483	233	219	245	859	755	220	350	394	342	4960	4786	938	1241	1179	461	430	497	667	360	402	354	321	350	164	183	201	273	281	276
25470	632	289	203	237	1161	1064	463	276	218	238	884	725	274	346	350	347	4936	4757	974	1296	1251	459	434	510	663	342	349	362	342	362	185	212	186	244	263	256
25560	642	261	238	211	1088	1053	475	267	249	239	895	782	280	343	356	320	4911	4840	953	1309	1242	450	453	484	596	348	384	363	302	316	229	191	167	262	249	234
25650	632	292	205	233	1112	1065	492	267	238	250	878	793	270	309	383	330	4862	4884	967	1294	1209	453	476	487	621	355	380	344	298	327	192	182	156	294	264	231
25740	670	290	208	209	1138	1069	503	272	219	250	905	813	275	336	385	325	4975	4919	939	1299	1231	454	459	505	616	403	351	364	306	338	193	183	211	257	293	249
25830	669	311	214	247	1111	1045	492	240	213	240	922	746	278	327	368	372	4946	4928	938	1330	1170	465	464	477	603	349	347	364	279	328	170	163	201	287	242	262
25920	659	309	200	244	1166	1036	481	263	261	244	864	776	268	326	374	370	5001	4932	935	1331	1277	458	411	553	620	348	399	356	306	367	171	173	204	282	263	243
26010	671	307	205	232	1150	1053	514	246	238	285	877	778	292	309	356	320	4857	4892	954	1330	1250	466	432	533	639	376	394	400	312	324	183	173	194	262	257	249
26100	638	348	195	262	1133	1077	503	265	239	264	870	798	282	329	358	323	5022	4959	942	1316	1268	472	440	542	615	347	389	372	295	350	207	200	195	275	255	269
26190	651	331	210	232	1128	1085	488	288	211	260	918	772	254	353	371	329	5096	4906	1003	1308	1272	440	456	517	608	357	383	357	308	368	149	197	164	267	268	261
26280	647	311	197	232	1137	1088	517	241	209	245	921	797	252	371	360	340	4963	4905	934	1304	1247	444	479	514	601	348	359	393	309	337	180	173	182	271	249	256
26370	670	319	240	208	1154	1045	457	257	248	275	888	822	281	330	360	319	4996	4930	999	1326	1256	447	479	502	602	353	382	357	276	344	200	184	164	280	295	234
26460	674	277	183	253	1180	1097	507	242	248	236	930	820	268	339	376	353	5127	4849	937	1309	1264	498	428	512	635	346	383	386	306	342	203	167	171	253	268	230
26550	635	307	212	213	1154	1083	497	246	209	250	910	803	302	357	353	319	5028	4987	990	1343	1296	485	409	572	620	374	420	335	306	328	163	166	182	249	264	263
26640	696	264	225	227	1164	1074	485	243	228	287	904	793	295	321	357	334	5012	4939	950	1335	1290	460	432	529	627	348	391	351	308	331	212	191	167	254	269	231
26730	691	300	198	224	1198	1090	489	272	228	229	941	789	279	325	353	316	5054	5024	1005	1334	1230	458	434	503	577	324	378	376	301	316	176	193	178	265	272	256
26820	671	300	207	247	1172	1074	470	232	238	265	912	775	251	313	403	370	5125	5023	954	1350	1267	477	423	522	613	336	352	358	309	313	179	162	209	244	243	236
26910	681	326	193	243	1171	1082	501	244	257	251	915	793	286	316	360	324	5190	5157	949	1341	1281	470	467	510	594	363	357	380	295	344	163	168	176	255	288	229
27000	669	284	221	213	1181	1131	502	232	254	248	934	783	276	332	379	333	5040	5033	965	1350	1292	460	460	520	613	353	393	360	333	343	208	171	178	251	257	250
27090	658	311	201	196	1204	1116	462	263	254	236	918	817	290	328	376	345	5141	4989	986	1352	1285	468	432	491	609	370	379	374	316	358	218	202	178	245	297	230
27180	672	314	209	230	1146	1095	524	238	214	256	925	766	294	353	344	324	5151	5062	1010	1374	1349	428	460	528	630	355	381	383	288	332	169	175	197	254	244	231
27270	674	301	220	245	1195	1091	485	243	241	242	920	793	256	348	374	330	5191	5088	976	1310	1353	448	474	510	611	334	364	343	346	338	175	178	162	272	263	299
27360	651	296	207	247	1186	1126	494	293	224	234	947	835	267	319	364	334	5170	5063	991	1344	1370	481	435	553	573	362	377	390	301	343	161	191	181	268	246	227
27450	654	296	205	230	1139	1116	494	242	214	235	958	798	245	305	384	378	5046	5160	995	1394	1312	459	424	506	617	380	369	369	314	333	168	201	195	260	302	252
27540	658	288	207	256	1180	1123	534	255	257	226	910	854	295	338	352	346	5182	5005	1039	1411	1279	468	441	523	616	348	392	351	342	328	194	163	187	274	288	244
27630	659	306	205	213	1211	1153	461	248	227	247	925	813	270	330	363	361	5163	5218	980	1356	1363	457	437	494	643	391	366	362	291	323	173	176	166	292	286	225
27720	666	345	188	244	1247	1135	497	270	214	236	947	815	261	339	357	339	5112	5047	995	1383	1306	453	425	549	602	362	384	356	282	334	168	174	177	255	297	244
27810	677	312	196	235	1196	1098	502	278	244	240	922	762	301	336	345	333	5265	5105	1011	1401	1291	448	444	536	616	384	395	328	302	315	160	174	188	286	267	244
27900	691	328	216	177	1205	1128	500	318	258	250	937	814	311	370	341	341	5236	5119	984	1401	1328	448	455	532	627	332	367	374	319	318	183	163	184	257	289	222
27990	630	298	247	215	1199	1127	483	290	272	255	925	859	291	327	363	320	5277	5118	1017	1313	1325	443	463	515	609	346	389	344	329	336	131	167	164	260	226	262
28080	696	303	237	229	1241	1154	491	256	213	254	917	815	281	329	333	280	5239	5065	1041	1407	1367	470	429	522	613	393	406	390	336	344	169	163	178	279	234	264
28170	667	263	205	222	1269	1142	501	252	238	260	941	839	294	308	365	343	5332	5191	992	1385	1276	482	469	472	659	389	384	342	316	377	188	201	172	269	273	272
28260	674	292	209	233	1230	1132	502	291	233	274	943	847	269	336	376	352	5305	5090	1013	1402	1328	467	459	541	596	333	346	352	301	334	173	181	195	253	273	233
28350	662	311	217	225	1222	1151	527	246	225	247	988	794	266	334	380	339	5255	5164	1018	1427	1347	436	472	499	618	335	371	377	298	354	175	169	196	258	263	235
28440	678	309	209	242	1204	1127	493	295	227	250	949	840	257	334	368	310	5288	5184	1005	1411	1340	474	444	554	601	342	373	406	324	328	194	190	147	232	255	279
28530	695	304	228	234	1213	1152	487	271	214	250	980	827	284	348	372	328	5270	5296	1040	1370	1317	453	431	520	638	368	384	374	334	351	151	178	224	302	270	224
28620	653	316	207	225	1233	1141	492	222	258	243	933	851	262	329	357	337	5378	5258	1035	1478	1321	470	414	560	599	359	402	384	332	363	180	200	192	252	258	236
28710	722	350	214	238	1243	1131	487	251	209	269	991	827	293	342	337	320	5346	5188	1009	1385	1332	489	462	533	602	357	352	360	346	329	188	176	182	260	245	222
28800	674	294	213	229	1258	1121	487	260	228	250	947	851	251	350	395	364	5197	5334	997	1411	1341	462	453	547	602	353	364	356	291	340	188	191	153	241	249	221
28890	683	327	212	240	1247	1182	514	237	268	231	1011	805	287	355	311	345	5319	5350	1040	1405	1387	458	468	516	637	348	387	360	336	377	193	184	176	258	268	243
28980	684	322	200	232	1214	1153	528	238	239	240	973	841	281	369	355	320	5336	5243	996	1505	1339	437	460	551	612	377	394	359	329	341	199	191	186	292	244	255
29070	690	321	204	228	1245	1181	481	237	244	264	935	879	260	309	359	338	5362	5269	1069	1397	1389	455	488	537	563	362	365	365	332	330	175	158	177	266	292	233
29160	717	317	194	217	1273	1129	503	285	208	250	973	786	282	336	358	322	5286	5335	984	1388	1332	457	459	510	649	362	354	338	315	317	220	172	186	259	248	272
29250	663	287	213	246	1249	1204	478	283	224	234	978	836	253	322	353	347	5458	5344	977	1429	1361	439	422	507	628	368	374	371	297	349	188	212	166	262	286	247
29340	714	317	204	217	1247	1189	478	250	272	249	961	853	261	340	366	321	5413	5263	1058	1443	1392	502	457	553	614	397	379	347	325	349	211	192	161	265	286	226
29430	681	296	218	227	1202	1185	490	266	218	246	988	798	270	340	387	325	5391	5333	1034	1418	1415	485	457	498	620	363	389	360	329	373	199	202	177	268	249	226
29520	712	311	179	227	1287	1190	510	270	256	274	992	870	259	341	355	324	5442	5285	1084	1401	1366	449	419	508	591	356	370	377	324	340	168	173	176	261	272	259
29610	671	298	199	252	1255	1168	498	257	259	245	952	875	258	325	371	326	5418	5281	1030	1469	1375	470	440	516	629	360	337	363	340	381	174	169	164	257	277	244
29700	681	296	232	262	1259	1194	488	251	209	274	1001	845	271	339	362	345	5445	5355	1039	1437	1415	461	441	529	618	349	388	370	316	336	188	178	229	271	264	229
29790	722	310	212	261	1248	1180	537	246	177	220	983	878	250	309	360	316	5439	5259	1049	1461	1427	454	454	522	633	359	397	390	311	348	169	169	176	263	270	241
29880	693	318	203	223	1303	1179	499	279	250	235	978	852	286	325	361	321	5346	5373	1062	1432	1435	452	423	527	657	357	399	379	319	388	168	169	158	289	266	268
29970	683	334	247	213	1228	1228	486	256	223	249	935	873	296	358	386	325	5427	5404	1003	1506	1413	447	457	549	583	344	398	375	305	335	174	185	179	268	291	225
30060	696	314	204	233	1270	1203	503	261	228	234	984	868	287	322	370	366	5411	5428	1071	1419	1427	486	431	527	590	348	358	375	301	314	171	178	162	263	295	246
30150	680	287	220	227	1304	1214	523	246	239	230	1016	857	280	338	410	358	5417	5435	1081	1501	1374	465	442	525	590	379	371	377	298	375	163	163	172	249	260	251
30240	711	349	208	240	1304	1255	501	285	234	260	955	857	275	340	366	327	5538	5554	1096	1472	1413	527	420	516	608	362	352	359	306	349	173	182	153	265	274	236
30330	699	288	199	232	1286	1242	489	261	209	260	984	834	278	338	380	339	5555	5485	1077	1487	1455	464	443	476	592	383	384	397	316	334	197	196	196	255	297	236
30420	750	337	214	227	1301	1213	536	242	232	240	971	893	281	337	365	335	5518	5476	1067	1483	1444	486	451	549	593	355	378	396	306	350	159	162	177	271	255	232
30510	698	328	217	255	1324	1213	509	325	249	234	1007	848	269	376	359	338	5427	5330	1074	1444	1480	459	463	550	585	353	378	376	300	352	207	211	166	258	248	248
30600	683	305	246	255	1337	1184	492	241	235	244	994	906	276	360	353	340	5517	5429	1051	1465	1410	488	417	517	592	355	331	408	326	353	207	169	191	269	212	238
30690	707	302	202	248	1302	1229	517	237	233	271	984	900	252	325	361	320	5621	5420	1110	1457	1500	490	437	502	632	350	373	343	307	345	159	198	172	315	257	248
30780	728	362	194	253	1273	1274	508	271	233	230	997	903	253	338	352	336	5684	5530	1044	1445	1395	465	487	517	608	344	371	372	359	379	180	187	173	281	257	262
30870	683	305	204	253	1285	1182	526	237	219	243	1014	871	288	325	355	367	5586	5456	1040	1544	1381	465	428	559	590	384	392	387	314	330	179	177	191	260	282	279
30960	703	302	208	222	1277	1206	492	232	270	240	993	867	265	339	337	342	5639	5493	1084	1510	1424	445	460	517	620	353	391	376	314	358	178	168	210	286	261	240
31050	692	308	198	261	1338	1235	524	228	218	245	1024	880	284	347	348	319	5565	5467	1111	1485	1457	481	415	500	594	356	390	375	302	383	209	181	168	269	259	240
31140	710	307	208	247	1305	1209	520	249	262	259	983	894	301	345	357	340	5615	5478	1116	1487	1504	465	459	478	598	368	359	405	318	310	184	178	176	263	221	240
31230	692	322	199	251	1318	1214	507	269	223	260	1019	874	316	351	374	323	5644	5632	1060	1534	1470	461	470	502	574	346	377	389	309	335	180	215	166	244	277	256
31320	669	306	203	227	1301	1186	516	256	218	255	1004	875	272	323	350	332	5669	5433	1044	1488	1466	500	418	561	614	348	380	365	292	321	179	215	186	252	300	272
31410	694	303	212	238	1325	1231	525	275	238	244	1019	855	278	310	378	362	5667	5574	1050	1568	1456	454	423	509	580	363	360	376	299	337	161	183	176	221	221	238
31500	705	311	219	223	1311	1258	501	287	243	244	1018	910	276	332	369	317	5657	5562	1068	1528	1430	444	437	550	625	410	387	355	309	350	163	178	169	259	252	222
31590	688	292	208	226	1363	1250	522	264	227	245	1024	906	265	375	365	331	5700	5522	1094	1553	1454	465	439	485	659	339	425	367	316	339	174	177	168	262	219	234
31680	685	365	202	245	1349	1222	555	262	223	244	1014	914	298	347	379	371	5669	5696	1071	1538	1491	502	428	537	600	350	366	379	330	359	212	178	185	263	262	216
31770	702	312	187	219	1338	1218	487	293	226	250	1035	842	264	333	348	290	5802	5616	1076	1487	1524	503	428	517	617	336	406	445	327	319	203	213	178	257	260	235
31860	713	349	218	268	1350	1290	499	323	203	227	1031	910	262	321	356	312	5826	5575	1089	1534	1471	465	415	548	625	366	398	353	331	328	164	158	210	293	254	229
31950	702	303	200	241	1355	1293	511	292	208	244	1043	872	300	342	367	324	5772	5570	1091	1633	1474	471	418	510	539	357	353	410	344	339	179	192	184	276	260	225
32040	714	298	190	226	1336	1263	504	263	214	279	1074	889	276	337	373	327	5704	5453	1122	1522	1496	459	446	532	592	352	402	363	377	348	198	167	188	290	258	271
32130	718	316	254	246	1384	1295	491	303	223	226	1018	910	250	332	313	330	5793	5619	1032	1563	1480	466	411	539	599	379	370	411	307	348	206	193	183	257	253	225
32220	713	324	247	241	1357	1222	504	256	227	235	1020	919	266	321	357	315	5655	5637	1093	1513	1528	464	424	558	589	338	389	354	343	373	165	167	186	270	278	235
32310	697	306	233	229	1357	1240	511	247	226	258	1039	905	261	313	359	334	5729	5705	1126	1492	1498	471	474	534	633	378	423	381	347	353	160	173	195	244	265	266
32400	701	304	229	232	1366	1228	530	256	193	263	1095	897	318	364	350	323	5786	5663	1116	1560	1516	452	447	478	612	335	412	367	308	356	203	142	201	258	272	254
32490																			1089	1549	1492	462	480	558	600	333	367	355	329	346	174	167	162	268	255	243
32580																			1106	1502	1484	437	439	502	598	379	370	369	325	313	173	172	171	263	287	264
32670																			1121	1552	1484	499	420	517	658	354	366	379	333	367	216	188	159	267	277	263
32760																			1094	1557	1553	490	440	509	620	376	387	405	317	345	158	148	152	263	275	268
32850																			1082	1533	1507	486	424	516	588	361	379	371	294	366	163	179	195	248	260	234
32940																			1147	1554	1499	448	460	503	646	401	383	371	305	378	159	193	181	272	250	241
33030																			1116	1560	1504	465	492	509	599	333	367	374	319	327	244	177	195	277	245	216
33120																			1139	1520	1534	480	441	516	637	305	381	395	342	342	173	165	221	281	294	251
33210																			1111	1583	1509	495	408	556	648	362	394	368	345	342	183	178	201	270	252	233
33300																			1112	1590	1495	453	415	546	653	396	395	366	307	332	178	158	163	252	257	216
33390																			1097	1601	1549	447	442	441	624	396	350	404	339	353	162	157	155	302	253	239
33480																			1102	1564	1569	487	410	530	625	337	378	420	331	348	166	170	170	271	248	267
33570																			1142	1578	1567	521	415	514	620	355	395	386	298	379	178	186	185	277	262	220
33660																			1141	1552	1537	459	425	502	586	362	358	369	319	332	219	178	193	291	258	273
33750																			1094	1581	1567	475	445	557	619	369	365	360	319	363	170	169	169	282	281	211
33840																			1136	1539	1569	484	432	490	616	348	410	382	338	357	179	175	157	287	292	224
33930																			1127	1608	1567	440	417	506	628	353	385	367	380	373	164	194	169	266	292	262
34020																			1144	1595	1625	475	389	508	594	343	359	358	347	355	188	206	158	290	224	262
34110																			1139	1582	1574	498	441	494	570	355	367	401	362	374	161	182	186	271	275	226
34200																			1140	1585	1559	468	465	505	537	358	390	376	325	359	155	209	213	283	244	234
34290																			1119	1599	1563	475	417	539	594	374	408	373	334	363	176	177	157	264	296	218
34380																			1106	1595	1551	438	479	532	581	347	389	411	334	351	178	190	194	254	277	220
34470																			1092	1606	1604	427	446	530	609	348	352	391	343	373	215	198	215	262	290	226
34560																			1168	1632	1507	494	441	515	617	426	368	380	331	341	160	180	182	279	263	235
34650																			1112	1651	1564	440	425	526	606	361	375	436	352	391	188	197	205	271	255	244
34740																			1142	1598	1629	505	433	547	590	387	384	385	366	351	155	168	178	297	260	235
34830																			1163	1638	1632	465	432	509	624	333	356	395	337	330	158	206	165	261	239	280
34920																			1212	1631	1631	460	457	529	612	344	399	391	366	350	170	167	154	277	302	249
35010																			1124	1611	1606	460	437	539	622	371	367	385	320	378	211	167	153	281	268	252
35100																			1156	1630	1559	441	420	543	676	375	404	357	350	386	155	188	199	264	254	247
35190																			1184	1706	1590	451	414	497	608	381	372	427	324	395	155	207	161	272	235	260
35280																			1202	1598	1596	473	455	517	601	356	365	363	315	323	169	174	175	239	263	248
35370																			1155	1708	1630	477	457	492	608	395	358	388	332	344	168	155	163	265	245	244
35460																			1155	1670	1632	462	408	491	577	338	384	378	320	364	165	224	210	284	265	230
35550																			1173	1662	1631	433	386	499	605	381	370	361	313	333	174	181	177	266	266	225
35640																			1197	1601	1642	448	467	521	600	353	368	372	323	356	178	171	182	283	249	285
35730																			1172	1738	1642	450	417	525	632	351	349	395	338	364	180	160	182	248	254	250
35820																			1147	1650	1648	478	417	521	613	369	384	399	320	342	178	182	172	229	253	296
35910																			1186	1664	1686	452	439	491	604	370	373	406	305	357	183	181	170	261	277	238
36000																			1150	1684	1636	447	451	493	624	369	401	388	326	392	153	173	175	272	246	256
36090																			1160	1624	1628	459	432	496	642	343	398	392	328	344	217	168	200	304	254	249
36180																			1169	1729	1709	460	420	518	614	355	353	384	335	357	202	172	210	267	265	271
36270																			1197	1711	1596	440	449	489	572	324	371	405	328	365	160	147	166	267	268	225
36360																			1186	1755	1674	461	425	488	603	349	359	367	332	340	173	149	191	257	254	262
36450																			1202	1668	1644	469	460	507	604	356	393	381	319	333	188	153	211	248	263	242
36540																			1217	1656	1614	463	440	503	631	339	397	395	352	353	161	207	167	254	259	252
36630																			1219	1691	1702	459	449	517	606	322	366	405	309	380	165	197	200	264	250	235
36720																			1153	1692	1703	427	427	509	602	374	292	381	365	356	210	158	176	271	281	258
36810																			1207	1681	1669	467	457	503	626	359	363	361	349	374	153	178	182	252	258	245
36900																			1201	1716	1678	450	439	538	577	351	401	418	324	338	159	178	167	287	245	248
36990																			1219	1777	1647	456	413	527	586	360	388	369	306	360	203	181	167	276	261	267
37080																			1253	1697	1687	459	458	492	609	369	381	421	343	375	167	148	190	263	276	252
37170																			1190	1771	1750	452	412	537	625	363	366	411	340	324	182	171	166	291	264	255
37260																			1226	1776	1680	480	420	509	592	364	375	427	303	365	170	191	171	276	250	207
37350																			1236	1755	1715	482	425	544	642	389	364	373	315	323	180	197	167	304	254	231
37440																			1230	1666	1736	461	510	511	570	361	384	369	330	370	171	178	182	276	286	234
37530																			1221	1779	1725	463	447	552	611	342	371	368	335	356	146	194	190	253	290	266
37620																			1197	1728	1722	463	422	507	596	367	353	379	329	397	178	168	171	268	272	244
37710																			1280	1698	1717	475	435	530	609	367	385	417	323	372	178	197	195	249	260	253
37800																			1306	1712	1730	469	411	525	564	372	412	373	333	376	166	167	195	297	258	224
37890																			1218	1729	1686	475	457	489	599	355	354	411	366	412	237	167	162	258	261	254
37980																			1181	1768	1730	445	409	519	657	364	376	391	347	367	212	167	190	262	272	244
38070																			1264	1785	1741	472	448	499	605	367	368	401	357	358	168	164	183	285	244	242
38160																			1204	1787	1732	485	425	519	619	363	379	393	344	374	163	171	176	229	257	244
38250																			1209	1794	1760	473	419	536	622	341	366	397	329	360	164	193	216	273	290	262
38340																			1239	1749	1789	453	439	489	619	348	372	405	386	373	212	173	171	258	252	263
38430																			1262	1794	1757	481	486	519	605	355	437	388	349	355	162	204	183	302	279	229
38520																			1232	1727	1744	458	426	491	606	344	393	385	324	338	164	215	195	272	249	237
38610																			1308	1749	1752	479	460	511	560	341	389	379	325	363	217	158	166	285	256	234
38700																			1303	1775	1744	445	443	508	590	403	357	393	311	344	191	163	186	268	253	225
38790																			1243	1787	1787	481	425	503	582	344	374	417	338	372	198	184	171	273	278	221
38880																			1252	1871	1752	482	456	536	591	339	378	407	330	356	178	184	170	263	248	263
38970																			1311	1836	1727	467	430	562	617	380	407	421	352	383	197	171	167	290	230	231
39060																			1276	1776	1779	484	437	493	619	348	325	404	309	355	167	169	173	268	257	234
39150																			1233	1783	1788	522	463	557	596	403	398	393	344	371	201	205	177	258	264	249
39240																			1282	1786	1782	462	436	496	589	342	375	407	343	350	193	162	172	253	268	253
39330																			1232	1801	1812	473	427	517	606	366	363	393	298	366	179	167	201	302	201	244
39420																			1258	1802	1752	483	444	542	608	389	393	409	363	341	177	187	174	303	267	236
39510																			1266	1840	1788	458	410	494	656	366	380	358	372	380	135	169	168	258	252	244
39600																			1222	1788	1869	461	450	522	594	380	412	438	316	352	187	216	214	258	242	244
39690																			1339	1800	1837	473	439	502	650	342	375	391	359	360	172	182	183	293	251	226
39780																			1228	1821	1805	471	418	518	614	373	364	370	353	343	161	171	171	258	251	218
39870																			1268	1785	1774	464	440	505	608	350	362	374	337	372	163	177	159	285	262	268
39960																			1291	1780	1814	445	419	519	599	377	392	418	334	373	154	182	165	289	274	257
40050																			1207	1861	1815	460	418	537	631	376	392	364	336	403	165	149	153	298	255	224
40140																			1317	1798	1801	480	398	505	627	400	383	407	345	363	155	214	192	266	279	247
40230																			1269	1824	1790	482	427	499	615	338	372	397	330	365	155	172	196	257	294	255
40320																			1298	1849	1821	444	453	492	607	355	407	427	334	383	202	171	160	236	256	238
40410																			1255	1769	1833	470	421	486	642	391	390	380	332	318	170	125	210	250	274	244
40500																			1321	1825	1846	445	436	513	619	356	435	429	364	348	194	168	141	278	264	262
40590																			1317	1835	1844	439	415	530	606	377	355	363	378	377	169	162	196	262	248	229
40680																			1328	1817	1863	475	464	523	594	343	381	415	339	375	173	186	186	257	271	244
40770																			1318	1839	1908	439	427	510	627	382	376	379	344	380	173	113	182	299	239	244
40860																			1246	1865	1826	453	413	492	598	367	368	386	370	363	175	167	158	262	266	269
40950																			1289	1908	1815	468	430	503	604	380	375	396	330	377	178	197	160	255	262	249
41040																			1284	1852	1906	463	449	490	617	334	366	379	349	369	168	181	205	285	255	239
41130																			1285	1913	1875	464	382	484	629	385	376	393	345	405	172	163	203	280	242	234
41220																			1273	1940	1895	450	414	503	621	367	380	387	317	390	160	228	171	278	261	242
41310																			1289	1866	1908	451	479	498	627	345	368	356	347	377	164	181	170	272	247	244
41400																			1348	1867	1865	443	447	520	623	340	356	395	362	356	168	177	168	270	260	247
41490																			1314	1925	1879	470	442	516	657	273	377	392	335	399	222	156	166	311	240	227
41580																			1299	1951	1819	497	385	524	670	363	372	425	337	383	169	171	201	291	277	228
41670																			1302	1861	1876	491	451	512	608	374	413	394	358	361	160	181	167	307	268	220
41760																			1285	1914	1930	439	437	516	620	351	392	401	361	381	185	170	159	265	291	298
41850																			1347	1854	1878	429	426	524	618	320	395	401	350	365	168	187	193	287	239	224
41940																			1359	1880	1911	468	430	491	604	358	388	385	326	376	191	164	185	264	263	243
42030																			1371	1949	1828	468	417	499	620	344	362	398	322	355	164	186	204	247	256	227
42120																			1376	1893	1929	453	445	502	588	371	389	392	321	388	174	177	206	281	263	243
42210																			1312	1893	1874	472	440	526	601	368	389	405	358	349	159	156	211	290	276	247
42300																			1326	1932	1914	438	423	537	638	377	390	376	317	414	203	167	170	283	247	235
42390																			1298	1923	1965	438	426	525	615	361	418	389	390	365	207	173	176	284	229	249
42480																			1350	1896	1978	447	418	493	584	356	382	400	394	382	163	181	171	269	259	233
42570																			1385	1958	1917	458	439	499	634	412	347	388	356	423	163	210	174	271	261	229
42660																			1389	1926	1921	474	413	510	630	347	383	426	331	358	184	168	186	238	243	222
42750																			1357	2005	1913	490	438	534	606	344	367	382	364	372	153	186	201	277	258	252
42840																			1348	1935	1980	468	408	524	615	370	374	381	352	346	164	150	160	259	251	243
42930																			1332	1932	1925	469	417	513	596	397	395	388	353	359	154	208	181	303	269	239
43020																			1290	1958	1995	489	411	536	627	372	371	410	295	400	169	172	162	275	242	220
43110																			1350	1968	1985	460	420	497	593	361	360	429	331	389	175	188	163	276	250	207
43200																			1339	1972	1984	443	449	554	612	362	408	405	332	381	202	163	157	263	253	253

## Sheet: Controls_cumulative_4-MU_nmol
Time [s]	proteinase K_Tris-HCL_L-PLA_1	proteinase K_Tris-HCL_L-PLA_2	proteinase K_Tris-HCL_D-PLA_1	proteinase K_Tris-HCL_D-PLA_2	proteinase K_Tris-HCL_PBAT_1	proteinase K_Tris-HCL_PBAT_2	proteinase K_MOPS_L-PLA_1	proteinase K_MOPS_L-PLA_2	proteinase K_MOPS_D-PLA_1	proteinase K_MOPS_D-PLA_2	proteinase K_MOPS_PBAT_1	proteinase K_MOPS_PBAT_2	RoL_MOPS_L-PLA_1	RoL_MOPS_L-PLA_2	RoL_MOPS_D-PLA_1	RoL_MOPS_D-PLA_2	RoL_MOPS_PBAT_1	RoL_MOPS_PBAT_2	DSM_44262_PBAT_1	DSM_44262_PBAT_2	DSM_44262_PBAT_3	DSM_44262_L-PLA_1	DSM_44262_L-PLA_2	DSM_44262_L-PLA_3	DSM_44262_D-PLA_1	DSM_44262_D-PLA_2	DSM_44262_D-PLA_3	negative_control_PBAT_1	negative_control_PBAT_2	negative_control_PBAT_3	negative_control_L-PLA_1	negative_control_L-PLA_2	negative_control_L-PLA_3	negative_control_D-PLA_1	negative_control_D-PLA_2	negative_control_D-PLA_3	Mean_DSM_44626_PBAT	Mean_DSM_44626_L-PLA	Mean_DSM_44626_D-PLA	Mean_negative_control_PBAT	Mean_negative_control_L-PLA	Mean_negative_control_D-PLA
0	0.0194624	0.0199696	0.0183847	0.0186383	0.0259287	0.0219982	0.0227002	0.0211084	0.0218697	0.0209008	0.0301747	0.0247073	0.0192398	0.0228386	0.0215929	0.0220081	0.0346732	0.0388949	0.0403483	0.0400714	0.0357805	0.0303823	0.0315588	0.0321817	0.0486532	0.0292058	0.0303823	0.0305207	0.0236691	0.0266451	0.02097	0.0212469	0.0200703	0.0237383	0.0233231	0.0215237	0.0387334	0.0313743	0.0360804	0.026945	0.0207624	0.0228617
90	0.0185115	0.0167998	0.0146444	0.0154051	0.0204133	0.0167364	0.0174404	0.0213853	0.0168175	0.0182709	0.0262298	0.02097	0.0208316	0.0240844	0.0247765	0.0227694	0.0339119	0.0350884	0.039933	0.0433934	0.0369571	0.0308668	0.032943	0.0334967	0.0428397	0.0276832	0.0289981	0.0296902	0.0220773	0.0225618	0.0171636	0.0174404	0.0201395	0.0229078	0.0229771	0.0208316	0.0400945	0.0324355	0.0331737	0.0247765	0.0182478	0.0222388
180	0.0162292	0.0168632	0.0173704	0.0131863	0.0196526	0.017307	0.0182017	0.0181325	0.0201395	0.0148105	0.025953	0.0235307	0.0224234	0.0223542	0.0232539	0.0258838	0.0383412	0.0339811	0.0407635	0.038272	0.036611	0.0345348	0.0317665	0.0340503	0.0418016	0.0236691	0.0254685	0.0273372	0.0202779	0.0233923	0.0177172	0.0179941	0.0163331	0.0221466	0.0243612	0.0220081	0.0385488	0.0334505	0.0303131	0.0236691	0.0173481	0.0228386
270	0.0157855	0.0150247	0.0154051	0.0150881	0.0214911	0.0181311	0.0178557	0.0201395	0.017302	0.0161255	0.0236691	0.0211084	0.0187554	0.0231847	0.0224234	0.0247765	0.0351577	0.0359882	0.0397254	0.0379952	0.0394486	0.031282	0.0313512	0.0327354	0.0451236	0.0244304	0.0275448	0.0293442	0.0222158	0.0229771	0.0168175	0.0167483	0.0191706	0.0231847	0.0233231	0.0213161	0.0390564	0.0317895	0.0323663	0.0248457	0.0175788	0.0226079
360	0.0181945	0.0166096	0.0158489	0.0159757	0.0233929	0.0183847	0.0161255	0.0191706	0.0168867	0.0168867	0.0266451	0.0191706	0.0201395	0.0238075	0.0233923	0.0230463	0.0330814	0.0373723	0.0422169	0.0393101	0.0375799	0.0314896	0.0325278	0.0343272	0.0426321	0.0249149	0.0273372	0.0272679	0.0202779	0.0243612	0.0161947	0.015295	0.0147413	0.0225618	0.0218005	0.0228386	0.0397023	0.0327815	0.031628	0.023969	0.0154103	0.0224003
450	0.0155953	0.0151515	0.0149613	0.0164828	0.0216179	0.0185749	0.0157102	0.0181325	0.0172328	0.0165407	0.0271295	0.0166791	0.0204164	0.0235999	0.0242228	0.0221466	0.0373031	0.0368879	0.0440163	0.0390333	0.0400022	0.0326662	0.0314896	0.0323893	0.0406943	0.024292	0.0261606	0.0277524	0.0212469	0.0220773	0.015987	0.0144645	0.0185477	0.0232539	0.0215929	0.0215237	0.0410173	0.0321817	0.0303823	0.0236922	0.0163331	0.0221235
540	0.0161658	0.01699	0.0134398	0.0128059	0.0201598	0.0159757	0.0155718	0.0197935	0.0162639	0.0150873	0.0243612	0.0218005	0.022631	0.024638	0.0243612	0.0236691	0.0344656	0.0381336	0.0431166	0.0404175	0.0384796	0.0302439	0.0306591	0.0331506	0.0422169	0.0238768	0.0267835	0.0262298	0.0197243	0.0215929	0.0146721	0.0162639	0.0154334	0.0207624	0.0197243	0.0197935	0.0406712	0.0313512	0.030959	0.0225157	0.0154564	0.0200934
630	0.0165462	0.0173704	0.0175605	0.0154685	0.0216812	0.0175605	0.0125266	0.0188938	0.0157794	0.0138416	0.0234615	0.0222158	0.0207624	0.026299	0.0251917	0.0234615	0.03495	0.0381336	0.043255	0.0404867	0.0374415	0.031628	0.0314896	0.0374415	0.0446391	0.0254685	0.027614	0.0253993	0.0217313	0.022285	0.0153642	0.015987	0.0155026	0.0227694	0.0231155	0.0206932	0.0403944	0.0335197	0.0325739	0.0231385	0.0156179	0.0221927
720	0.0174971	0.0147077	0.0162926	0.0138202	0.0218714	0.0187017	0.0150181	0.015987	0.0154334	0.0148797	0.0238768	0.0196551	0.0191706	0.0252609	0.0247765	0.0240152	0.0352961	0.0364726	0.0404175	0.0386181	0.0386873	0.0303131	0.0301055	0.036611	0.0407635	0.024638	0.0270603	0.0266451	0.0201395	0.0211776	0.0159178	0.0182017	0.0142568	0.0211084	0.02097	0.0190322	0.0392409	0.0323432	0.0308206	0.0226541	0.0161255	0.0203702
810	0.0178141	0.0164828	0.0134398	0.0138836	0.019716	0.0178775	0.0184785	0.0168175	0.0148105	0.0147413	0.0231155	0.0186862	0.0197935	0.0260222	0.0247765	0.0253301	0.0358497	0.0382028	0.041594	0.0424937	0.0357113	0.0315588	0.0313512	0.0330122	0.0436702	0.02796	0.0251917	0.0265759	0.0223542	0.0209008	0.0155026	0.0155718	0.0144645	0.0220081	0.0217313	0.0186862	0.039933	0.0319741	0.032274	0.023277	0.0151796	0.0208085
900	0.0165462	0.0142006	0.0128059	0.0131863	0.0195258	0.0173704	0.0164715	0.0173712	0.0165407	0.0137032	0.0253301	0.02097	0.0215929	0.024292	0.0258838	0.0245688	0.0351577	0.0369571	0.0404175	0.0398638	0.0368879	0.0337043	0.0301055	0.0354345	0.0429089	0.0254685	0.0266451	0.0296902	0.0213853	0.022631	0.0142568	0.0148797	0.0149489	0.0240152	0.0224926	0.0197935	0.0390564	0.0330814	0.0316742	0.0245688	0.0146952	0.0221004
990	0.0178141	0.0141372	0.0150881	0.0147711	0.0195892	0.0175605	0.0150181	0.0174404	0.0178557	0.0149489	0.0229078	0.0208316	0.0190322	0.024292	0.0269911	0.0219389	0.0352961	0.0397254	0.0409019	0.0415248	0.0364726	0.0307283	0.0303823	0.0344656	0.0444315	0.025607	0.0258146	0.0267143	0.0187554	0.0244996	0.0166099	0.0145337	0.0143953	0.0216621	0.0193782	0.0225618	0.0396331	0.0318587	0.031951	0.0233231	0.0151796	0.0212007
1080	0.0196526	0.0143908	0.0178775	0.0138836	0.0200964	0.0185115	0.0153642	0.0185477	0.0153642	0.0141184	0.0227694	0.0235999	0.0200703	0.0238768	0.0238768	0.0247765	0.0359189	0.0413172	0.039933	0.0397254	0.0384796	0.0307283	0.0318357	0.0327354	0.0445699	0.0247765	0.0269219	0.0255377	0.0195167	0.0228386	0.0166791	0.0151565	0.0165407	0.0245688	0.0237383	0.0204856	0.0393793	0.0317665	0.0320894	0.022631	0.0161255	0.0229309
1170	0.0152783	0.0155319	0.0159123	0.0134398	0.0217446	0.0162926	0.0160563	0.0154334	0.0157794	0.0155718	0.025953	0.022285	0.0220081	0.0211776	0.0260914	0.0227002	0.0364034	0.0388949	0.0434626	0.0400022	0.0357113	0.0324585	0.032597	0.0336351	0.0427705	0.0265067	0.0274064	0.02796	0.0202087	0.0225618	0.0143953	0.0182709	0.0162639	0.0210392	0.02097	0.0201395	0.0397254	0.0328969	0.0322279	0.0235769	0.01631	0.0207163
1260	0.0148345	0.0176239	0.0136934	0.0131863	0.0208571	0.0166096	0.0146029	0.0151565	0.0161255	0.0142568	0.0232539	0.0194474	0.0162639	0.0235999	0.0223542	0.0229771	0.0397946	0.0415248	0.0420785	0.0413864	0.0357805	0.0327354	0.0294134	0.0338427	0.0426321	0.0275448	0.0256762	0.0258146	0.0195859	0.0236691	0.0177865	0.0162639	0.0148105	0.020624	0.0207624	0.0183401	0.0397485	0.0319972	0.031951	0.0230232	0.0162869	0.0199088
1350	0.017307	0.0147711	0.0141372	0.0140738	0.0206035	0.0172436	0.0148797	0.015641	0.0146029	0.0145337	0.0228386	0.0197243	0.0208316	0.0227002	0.0260222	0.0210392	0.0375107	0.0420785	0.0404867	0.0388257	0.0367494	0.0330122	0.0302439	0.0328046	0.0424937	0.0250533	0.0273372	0.0270603	0.0198627	0.0201395	0.0153642	0.017302	0.0182017	0.0202779	0.020624	0.0194474	0.0386873	0.0320202	0.031628	0.0223542	0.016956	0.0201165
1440	0.0117282	0.0135032	0.0150881	0.0122353	0.0203499	0.0185749	0.013634	0.0174404	0.0172328	0.0114193	0.0235999	0.0197935	0.0206932	0.0225618	0.0249841	0.0225618	0.0409711	0.0407635	0.0451236	0.0391717	0.0338427	0.0339811	0.0294134	0.0346732	0.0431166	0.0262298	0.0265759	0.0266451	0.0195167	0.0203471	0.0150873	0.0151565	0.0137724	0.0223542	0.0211084	0.0223542	0.0393793	0.0326892	0.0319741	0.0221696	0.0146721	0.0219389
1530	0.0152149	0.0162926	0.0140738	0.011855	0.0206035	0.0192088	0.0153642	0.0167483	0.0148105	0.0137724	0.0227694	0.0204164	0.0204164	0.0235307	0.0252609	0.0251225	0.0405559	0.0420092	0.0409019	0.0370955	0.0352269	0.0311436	0.0321125	0.0353653	0.0422861	0.0234615	0.0254685	0.0272679	0.0186862	0.0195167	0.0150181	0.0149489	0.0137724	0.0238768	0.020624	0.02097	0.0377414	0.0328738	0.0304054	0.0218236	0.0145798	0.0218236
1620	0.0177507	0.0143908	0.0141372	0.0131863	0.021808	0.01699	0.015987	0.0168867	0.0155026	0.0144645	0.0229078	0.0196551	0.0177865	0.0231847	0.0243612	0.0217313	0.0422861	0.0424937	0.0394486	0.0388949	0.0369571	0.0351577	0.0310052	0.0339119	0.0429089	0.0240152	0.0295518	0.0252609	0.0190322	0.0195859	0.0144645	0.0158486	0.0137724	0.0233231	0.0231155	0.0188938	0.0384335	0.0333582	0.0321586	0.021293	0.0146952	0.0217774
1710	0.0185115	0.0144542	0.0140738	0.0131863	0.0212375	0.0184481	0.0139108	0.0160563	0.0143953	0.0138416	0.023946	0.0203471	0.0203471	0.023946	0.0247765	0.0232539	0.0409711	0.0421477	0.0407635	0.0377184	0.0357805	0.032597	0.029621	0.0347424	0.0462309	0.0261606	0.0263682	0.0271295	0.0218697	0.0215237	0.0166099	0.0161947	0.0143261	0.0218697	0.0200011	0.0194474	0.0380875	0.0323201	0.0329199	0.0235076	0.0157102	0.0204394
1800	0.0162926	0.0160391	0.0134398	0.0138202	0.0220616	0.0180677	0.0147413	0.0154334	0.0150873	0.0148797	0.0235307	0.0222158	0.019309	0.024292	0.0234615	0.0235999	0.0398638	0.0422861	0.0400022	0.0397254	0.0368879	0.0352269	0.0305899	0.034258	0.0417324	0.0274064	0.0260914	0.0253301	0.0164715	0.0213853	0.0160563	0.0137724	0.0143953	0.0202779	0.0204856	0.0196551	0.0388718	0.0333582	0.0317434	0.0210623	0.0147413	0.0201395
1890	0.0167998	0.0141372	0.0134398	0.0153417	0.0197794	0.0199696	0.0148797	0.0150181	0.0147413	0.0152258	0.0218005	0.022631	0.0197935	0.0245688	0.0265067	0.0249841	0.043255	0.0441547	0.043601	0.0438779	0.0375107	0.0331506	0.0283753	0.0319049	0.0449852	0.0245688	0.0251917	0.0268527	0.0188938	0.0207624	0.0163331	0.0165407	0.0138416	0.022631	0.0230463	0.0191014	0.0416632	0.0311436	0.0315819	0.0221696	0.0155718	0.0215929
1980	0.0164828	0.0148979	0.0106504	0.0128693	0.0197794	0.0187651	0.0146721	0.016956	0.0148105	0.0135648	0.024638	0.0206932	0.0181325	0.0238075	0.023946	0.0220773	0.0427705	0.0450544	0.0405559	0.0395178	0.0360574	0.0318357	0.0299671	0.0323201	0.0447084	0.0241536	0.0268527	0.0269219	0.0197243	0.0210392	0.0151565	0.0157794	0.0141184	0.0210392	0.0202779	0.0186169	0.0387103	0.0313743	0.0319049	0.0225618	0.0150181	0.019978
2070	0.0164828	0.0150881	0.0142006	0.0152783	0.0236465	0.0180677	0.0149489	0.0168175	0.0146721	0.0182709	0.0238768	0.0218005	0.0188246	0.0205548	0.0238768	0.0210392	0.0458157	0.0454004	0.0413172	0.0411095	0.0368879	0.0325278	0.0310052	0.0348116	0.0451236	0.0255377	0.0244996	0.0256762	0.0180633	0.0234615	0.0148797	0.0131495	0.0146721	0.0229771	0.0210392	0.0198627	0.0397715	0.0327815	0.0317203	0.0224003	0.0142338	0.021293
2160	0.0176873	0.0133764	0.0141372	0.0122987	0.0213009	0.0183847	0.0166791	0.0166791	0.0174404	0.0148797	0.0247765	0.0204164	0.0186169	0.0248457	0.0230463	0.0233923	0.045262	0.0476151	0.0407635	0.0424245	0.0366802	0.0339119	0.0317665	0.0326662	0.0431166	0.0240152	0.0257454	0.0258838	0.0212469	0.0245688	0.0139108	0.0144645	0.0146721	0.0203471	0.0217313	0.0195167	0.0399561	0.0327815	0.030959	0.0238998	0.0143491	0.0205317
2250	0.0174338	0.0147077	0.0133764	0.0153417	0.0213643	0.0162926	0.0166791	0.0164715	0.0164023	0.0159178	0.0249149	0.0215237	0.02097	0.0220081	0.0231155	0.0229078	0.0433934	0.0462309	0.0413864	0.0411095	0.0390333	0.0343272	0.0310744	0.0350192	0.0448468	0.0233231	0.0268527	0.0247765	0.0177172	0.0194474	0.0144645	0.0128727	0.0150873	0.0196551	0.0195167	0.0178557	0.0405097	0.0334736	0.0316742	0.020647	0.0141415	0.0190091
2340	0.0178775	0.0140104	0.01363	0.0134398	0.0202232	0.019716	0.0147413	0.0173712	0.0140492	0.015295	0.0211084	0.0218697	0.0207624	0.0250533	0.0229078	0.0215929	0.0463693	0.0474767	0.0415248	0.0415248	0.0345348	0.0336351	0.0307976	0.0343272	0.0435318	0.0247765	0.0251225	0.0253301	0.0180633	0.0197935	0.0137724	0.0141184	0.0145337	0.0211084	0.022285	0.0179941	0.0391948	0.0329199	0.0311436	0.0210623	0.0141415	0.0204625
2430	0.0197794	0.0150881	0.0138836	0.0122353	0.0206035	0.019716	0.0149489	0.0160563	0.0148105	0.0143953	0.0249841	0.022631	0.0211084	0.0249841	0.0256762	0.0240152	0.0464386	0.0486532	0.0409019	0.0405559	0.0383412	0.0327354	0.0322509	0.034604	0.0431858	0.0252609	0.0265759	0.02796	0.0185477	0.0197243	0.0166791	0.0167483	0.0150181	0.0220773	0.0206932	0.0187554	0.039933	0.0331968	0.0316742	0.0220773	0.0161485	0.0205086
2520	0.0180677	0.0131863	0.0159123	0.0135032	0.019716	0.0204767	0.0190322	0.0182017	0.0148105	0.0148797	0.0237383	0.0210392	0.0148105	0.0224926	0.0228386	0.0212469	0.0490685	0.0497605	0.0413172	0.0418016	0.0370263	0.0317665	0.0327354	0.0319741	0.0418016	0.0260914	0.0269911	0.0243612	0.0186862	0.0200703	0.015295	0.0144645	0.0148105	0.0210392	0.0200011	0.0184785	0.0400484	0.0321586	0.031628	0.0210392	0.0148566	0.0198396
2610	0.0190186	0.0141372	0.0143908	0.0134398	0.0233295	0.0188285	0.0153642	0.0153642	0.0168175	0.0155718	0.026299	0.0214545	0.016956	0.0235999	0.0234615	0.0227002	0.0492069	0.0514215	0.0397946	0.0402098	0.0386181	0.0318357	0.0303131	0.0336351	0.0398638	0.0275448	0.0265067	0.0271987	0.0211776	0.0211776	0.01398	0.0130803	0.0123882	0.023946	0.0204164	0.0198627	0.0395408	0.0319279	0.0313051	0.0231847	0.0131495	0.0214083
2700	0.0187651	0.0143908	0.0142006	0.0155319	0.0216179	0.0190186	0.015295	0.0146721	0.0167483	0.0117654	0.0280292	0.0207624	0.0191706	0.0223542	0.0223542	0.0227694	0.0513523	0.0532901	0.0407635	0.0414556	0.0378568	0.0328738	0.0328738	0.0335659	0.0428397	0.0269911	0.0269911	0.0234615	0.0204164	0.0225618	0.0141876	0.0121114	0.0141184	0.0197935	0.0211084	0.0198627	0.0400253	0.0331045	0.032274	0.0221466	0.0134725	0.0202549
2790	0.0180677	0.01363	0.0138202	0.0128693	0.0247876	0.0219982	0.0148797	0.0150873	0.0148105	0.0151565	0.0283061	0.0243612	0.0170252	0.0215237	0.0235999	0.0232539	0.0509371	0.0525981	0.0416632	0.0406943	0.0378568	0.0319049	0.0296902	0.0328738	0.0424245	0.0247765	0.0244996	0.0247765	0.0191706	0.0237383	0.0125266	0.0128035	0.0126651	0.0218697	0.0211084	0.0179941	0.0400714	0.0314896	0.0305669	0.0225618	0.0126651	0.0203241
2880	0.0186383	0.0142006	0.0137568	0.0153417	0.0271333	0.0201598	0.0167483	0.015641	0.0148105	0.0152258	0.0253301	0.0213853	0.0194474	0.0230463	0.0258838	0.0223542	0.0525289	0.0556432	0.0424245	0.0401406	0.0382028	0.031282	0.0321817	0.0341887	0.0418016	0.0232539	0.0258146	0.0250533	0.0206932	0.0229771	0.0164715	0.0158486	0.0144645	0.0213161	0.0193782	0.0177172	0.040256	0.0325508	0.03029	0.0229078	0.0155949	0.0194705
2970	0.019082	0.0147711	0.0131863	0.0135666	0.0246608	0.0238367	0.0147413	0.0150873	0.0143261	0.015295	0.0252609	0.0227694	0.0192398	0.0245688	0.0233231	0.0216621	0.0508679	0.0546051	0.039587	0.0397946	0.0348808	0.0325278	0.032943	0.0355729	0.0421477	0.0272679	0.0266451	0.0271295	0.0207624	0.0201395	0.0160563	0.0157102	0.015295	0.0215929	0.0219389	0.017302	0.0380875	0.0336812	0.0320202	0.0226771	0.0156871	0.0202779
3060	0.019716	0.0148345	0.0168632	0.0140738	0.0219348	0.019716	0.0150873	0.0161255	0.0157794	0.0147413	0.0265759	0.0207624	0.0196551	0.0229078	0.0235999	0.0224926	0.0555048	0.0571658	0.0405559	0.0413864	0.0389641	0.0352269	0.0327354	0.03495	0.0427705	0.0233231	0.0282369	0.0243612	0.018963	0.0210392	0.01398	0.0128035	0.0130803	0.0214545	0.0200011	0.0195859	0.0403021	0.0343041	0.0314435	0.0214545	0.0132879	0.0203471
3150	0.0187017	0.0147077	0.0154051	0.0141372	0.0241537	0.0203499	0.0160563	0.0163331	0.0164715	0.0162639	0.026299	0.0229078	0.0170252	0.0215237	0.0236691	0.0209008	0.0541899	0.0548819	0.0429089	0.0431166	0.0369571	0.0339119	0.0298978	0.0326662	0.0433934	0.0238075	0.0262298	0.0280984	0.0208316	0.0220081	0.0145337	0.0130111	0.0146721	0.0200703	0.0191014	0.0177172	0.0409942	0.0321586	0.0311436	0.0236461	0.0140723	0.018963
3240	0.0187651	0.014264	0.0128059	0.0130595	0.0225688	0.0215545	0.0184093	0.0177172	0.0161255	0.0154334	0.0264374	0.0214545	0.0177172	0.0220081	0.0218697	0.0216621	0.0551588	0.0577195	0.0421477	0.0414556	0.0361266	0.0323893	0.0317665	0.0345348	0.0415248	0.0244996	0.025607	0.0247073	0.0191706	0.0191706	0.0161947	0.0143953	0.0143261	0.0207624	0.0223542	0.0179941	0.0399099	0.0328969	0.0305438	0.0210162	0.014972	0.0203702
3330	0.0187651	0.0138836	0.0138202	0.0124889	0.0226322	0.0225054	0.0193782	0.0137032	0.0153642	0.0155026	0.0260914	0.0247765	0.0175096	0.0227694	0.0252609	0.0231155	0.0598649	0.0586884	0.0386181	0.0404867	0.0408327	0.0314204	0.033289	0.0340503	0.0411788	0.0241536	0.027614	0.024638	0.0186862	0.0203471	0.013634	0.0137724	0.0140492	0.0220773	0.0193782	0.0219389	0.0399791	0.0329199	0.0309821	0.0212238	0.0138185	0.0211315
3420	0.0202865	0.0128059	0.0133764	0.0135032	0.0253582	0.0230759	0.0150181	0.0168175	0.0147413	0.0170944	0.0270603	0.0215929	0.0177172	0.022285	0.0218005	0.0225618	0.0591728	0.0584115	0.0398638	0.0406251	0.0377876	0.0317665	0.0323201	0.0360574	0.0395178	0.0231155	0.0260914	0.0253301	0.0196551	0.0231155	0.01398	0.0133571	0.0137724	0.022285	0.0220773	0.0186169	0.0394255	0.0333813	0.0295749	0.0227002	0.0137032	0.0209931
3510	0.0212375	0.0134398	0.0141372	0.0138202	0.0271967	0.0239635	0.0160563	0.0186169	0.0161947	0.0144645	0.0285137	0.0224926	0.0184785	0.0229078	0.0235999	0.0216621	0.0588268	0.0615259	0.0424937	0.0422169	0.036265	0.0316973	0.0306591	0.0323201	0.0421477	0.0275448	0.02796	0.0247765	0.0180633	0.0175096	0.0125266	0.0130803	0.0125266	0.0217313	0.0212469	0.019309	0.0403252	0.0315588	0.0325508	0.0201165	0.0127112	0.0207624
3600	0.020033	0.0131863	0.0121719	0.0128059	0.025802	0.0243439	0.016956	0.0142568	0.015295	0.0179941	0.0267835	0.0248457	0.0177172	0.0232539	0.0241536	0.0212469	0.0591728	0.0610414	0.0424937	0.0408327	0.0373031	0.0331506	0.0316973	0.0322509	0.0451928	0.0228386	0.0278908	0.0257454	0.0233923	0.0207624	0.0157102	0.0147413	0.0140492	0.0184093	0.018963	0.0191706	0.0402098	0.0323663	0.0319741	0.0233	0.0148336	0.0188476
3690	0.0226322	0.0148345	0.0159757	0.0149613	0.0249778	0.0210473	0.0157794	0.0147413	0.0150873	0.0141876	0.0280292	0.0235999	0.0184093	0.0231155	0.0242228	0.0224926	0.062564	0.0643634	0.045262	0.043601	0.0391717	0.0330814	0.0320433	0.0324585	0.0443623	0.0249149	0.026299	0.0253301	0.0200011	0.0213161	0.0122498	0.0134956	0.0140492	0.0227694	0.0193782	0.0185477	0.0426783	0.0325278	0.0318587	0.0222158	0.0132649	0.0202318
3780	0.0228858	0.0148345	0.0147077	0.0155953	0.0243439	0.022442	0.0161255	0.017648	0.0168175	0.0137724	0.0295518	0.0235999	0.0177865	0.0223542	0.0233231	0.0216621	0.0630485	0.0644326	0.0395178	0.0429089	0.0387565	0.030936	0.0319741	0.0355729	0.0413864	0.025607	0.0278216	0.0243612	0.0191706	0.0202779	0.0130803	0.0134263	0.0150181	0.0208316	0.0207624	0.0178557	0.0403944	0.0328277	0.031605	0.0212699	0.0138416	0.0198166
3870	0.0212375	0.0126791	0.0143274	0.0131229	0.028211	0.0249144	0.0160563	0.0146721	0.0184785	0.0137032	0.0287905	0.0238768	0.0186862	0.0241536	0.0235999	0.0192398	0.0624256	0.0640174	0.0397254	0.040279	0.037926	0.0320433	0.0328738	0.0350192	0.0442239	0.024292	0.0265759	0.0253301	0.0206932	0.0230463	0.0138416	0.0133571	0.0150181	0.0205548	0.0217313	0.0182709	0.0393101	0.0333121	0.0316973	0.0230232	0.0140723	0.0201857
3960	0.0213009	0.0132497	0.0131229	0.0140738	0.0240903	0.0225688	0.0163331	0.0143261	0.016956	0.0144645	0.0273372	0.0249149	0.0168175	0.025953	0.0235307	0.0228386	0.0636021	0.0659552	0.0420785	0.0445699	0.0370263	0.0345348	0.0301055	0.0319741	0.0427705	0.0243612	0.0280984	0.023946	0.0188246	0.0196551	0.0121806	0.0127343	0.0130111	0.0218005	0.0213853	0.0182709	0.0412249	0.0322048	0.0317434	0.0208085	0.012642	0.0204856
4050	0.0213643	0.0138202	0.0137568	0.0123621	0.0233295	0.0230759	0.0170944	0.0167483	0.0161947	0.0148797	0.0293442	0.0238768	0.020624	0.022631	0.0231155	0.0215929	0.0617335	0.0642942	0.0405559	0.0400714	0.0365418	0.0352269	0.0319741	0.0343964	0.0406943	0.0271295	0.0282369	0.0265759	0.0193782	0.0229771	0.0141184	0.0130111	0.0132879	0.0215237	0.0202779	0.017648	0.0390564	0.0338658	0.0320202	0.0229771	0.0134725	0.0198166
4140	0.0221884	0.0141372	0.0157221	0.0159123	0.0253582	0.0228224	0.0145337	0.0164023	0.0162639	0.0161255	0.0288597	0.0228386	0.0167483	0.0202779	0.0237383	0.0196551	0.0666473	0.0667165	0.0411095	0.0424245	0.0383412	0.0322509	0.0317665	0.0345348	0.0439471	0.0248457	0.0251917	0.0249841	0.0195859	0.0211084	0.0141184	0.0151565	0.0137032	0.0184785	0.0231847	0.0200011	0.0406251	0.0328507	0.0313281	0.0218928	0.0143261	0.0205548
4230	0.0218714	0.01363	0.0150247	0.0157221	0.0265627	0.0233295	0.0170944	0.0139108	0.0143953	0.0158486	0.0273372	0.0222158	0.0205548	0.0256762	0.0235307	0.0232539	0.0720455	0.0687235	0.04194	0.0417324	0.0413172	0.0318357	0.0323893	0.0354345	0.0442239	0.0263682	0.0269911	0.0248457	0.0179249	0.0202779	0.015295	0.0137032	0.0149489	0.0198627	0.0202087	0.019309	0.0416632	0.0332198	0.0325278	0.0210162	0.014649	0.0197935
4320	0.0241537	0.0151515	0.0122353	0.0140104	0.0249778	0.0237099	0.0174404	0.0139108	0.0155026	0.0162639	0.0271295	0.0232539	0.019309	0.0240844	0.0242228	0.0218005	0.0720455	0.0680314	0.039587	0.0431858	0.0381336	0.0316973	0.0296902	0.0332198	0.0433242	0.0243612	0.0265759	0.0249149	0.0183401	0.0229771	0.0134263	0.0137032	0.0137032	0.0201395	0.0192398	0.0186862	0.0403021	0.0315358	0.0314204	0.0220773	0.0136109	0.0193552
4410	0.0251046	0.0147711	0.0152783	0.0147711	0.0256752	0.0252314	0.0170944	0.0159178	0.0150873	0.0131495	0.0271987	0.024292	0.0191706	0.0219389	0.0229078	0.022285	0.0721839	0.0694848	0.0395178	0.0404867	0.0373031	0.0320433	0.0292058	0.0355729	0.0417324	0.0254685	0.025953	0.0253301	0.0196551	0.0205548	0.0161947	0.0143953	0.0150181	0.0225618	0.020624	0.0188246	0.0391025	0.032274	0.0310513	0.0218467	0.0152027	0.0206701
4500	0.0239001	0.0135666	0.0158489	0.0146444	0.0276404	0.0264993	0.0167483	0.0150873	0.015295	0.0155718	0.026299	0.0294134	0.0181325	0.0197243	0.0251917	0.0231155	0.0720455	0.0730144	0.0403483	0.0409711	0.0413864	0.0328738	0.032943	0.0336351	0.045262	0.0251225	0.0265759	0.0256762	0.019309	0.0218005	0.0114885	0.0116961	0.0130111	0.0199319	0.0192398	0.0168175	0.0409019	0.0331506	0.0323201	0.0222619	0.0120653	0.0186631
4590	0.024851	0.0154685	0.0136934	0.0147077	0.0269431	0.0249778	0.0197935	0.0148105	0.0144645	0.0151565	0.0273372	0.026299	0.0177865	0.0213853	0.0225618	0.0221466	0.0722531	0.0732913	0.0426321	0.0400714	0.0420785	0.0320433	0.0312128	0.0332198	0.0431166	0.0256762	0.0266451	0.0235999	0.018963	0.0215929	0.0131495	0.0150181	0.0132187	0.0217313	0.0208316	0.0180633	0.041594	0.0321586	0.0318126	0.0213853	0.0137955	0.0202087
4680	0.0225688	0.0135032	0.0134398	0.0133764	0.0266895	0.0242171	0.0190322	0.0173712	0.0146029	0.0141184	0.02796	0.0235307	0.0177172	0.0228386	0.0264374	0.0235999	0.0720455	0.0734989	0.0442239	0.0415248	0.0380644	0.0337043	0.0305207	0.0334967	0.0429782	0.0257454	0.0294826	0.0245688	0.0179249	0.0240152	0.0135648	0.0150181	0.0133571	0.0182709	0.0175096	0.0197935	0.041271	0.0325739	0.0327354	0.0221696	0.01398	0.0185247
4770	0.0231393	0.0140738	0.0125523	0.0148345	0.0273234	0.0263091	0.0180633	0.01398	0.0155026	0.0146029	0.0307283	0.0250533	0.0207624	0.0237383	0.024292	0.0215237	0.0800044	0.0771669	0.0409019	0.0436702	0.0387565	0.0337735	0.0305899	0.033289	0.0442239	0.0242228	0.0267835	0.0247765	0.0183401	0.020624	0.0125959	0.0137032	0.0170252	0.0193782	0.0197243	0.0172328	0.0411095	0.0325508	0.0317434	0.0212469	0.0144414	0.0187784
4860	0.0225054	0.0154685	0.0133764	0.0131863	0.0280842	0.0233295	0.0200703	0.0149489	0.0143261	0.0141876	0.0268527	0.0260914	0.0186169	0.0234615	0.0267143	0.0233231	0.0779282	0.076544	0.0406943	0.0451236	0.0395178	0.0294826	0.0301055	0.0348116	0.0426321	0.0262298	0.0261606	0.0269219	0.0203471	0.0235307	0.0128035	0.0130111	0.0130111	0.0185477	0.0191706	0.0186862	0.0417786	0.0314666	0.0316742	0.0235999	0.0129419	0.0188015
4950	0.0244073	0.0129327	0.0166096	0.016673	0.0268163	0.0230759	0.0172328	0.0133571	0.0148797	0.0177172	0.0276832	0.0286521	0.0186169	0.0247073	0.0238768	0.0234615	0.0777206	0.0788279	0.0411788	0.0445699	0.0395178	0.0313512	0.031282	0.0333582	0.0413864	0.0286521	0.0260222	0.0256762	0.0194474	0.0227694	0.0148105	0.0137724	0.011973	0.0191014	0.0195167	0.0166791	0.0417555	0.0319972	0.0320202	0.022631	0.0135186	0.0184324
5040	0.0236465	0.0147077	0.014264	0.0137568	0.0308736	0.0273234	0.017302	0.0139108	0.0154334	0.0149489	0.0302439	0.0247073	0.0172328	0.0249841	0.0264374	0.0250533	0.0797276	0.0789663	0.0438779	0.04194	0.0376491	0.0360574	0.0324585	0.0327354	0.0424245	0.0224926	0.0274064	0.0252609	0.0186169	0.0219389	0.0131495	0.012319	0.016956	0.0220081	0.0222158	0.018963	0.0411557	0.0337504	0.0307745	0.0219389	0.0141415	0.0210623
5130	0.0262457	0.0135666	0.0128059	0.0119817	0.02726	0.0253582	0.0196551	0.0147413	0.017648	0.0152258	0.0291366	0.0286521	0.0181325	0.0231847	0.0235999	0.0222158	0.0822191	0.0822883	0.0406251	0.0428397	0.0443623	0.032943	0.0330122	0.032597	0.0433242	0.0248457	0.0258838	0.0252609	0.018963	0.0220773	0.0130803	0.0140492	0.015295	0.0180633	0.0196551	0.0202087	0.042609	0.0328507	0.0313512	0.0221004	0.0141415	0.019309
5220	0.0277672	0.0161658	0.0144542	0.0148979	0.0278306	0.0280208	0.0182017	0.0174404	0.017648	0.0149489	0.0301055	0.0247073	0.0174404	0.0224234	0.0255377	0.0227002	0.0808349	0.0842953	0.0434626	0.0454696	0.039587	0.0311436	0.0285829	0.0336351	0.0451236	0.0249149	0.0247073	0.0244304	0.0193782	0.0223542	0.0148797	0.0150181	0.0129419	0.0191014	0.0183401	0.0178557	0.0428397	0.0311205	0.0315819	0.0220543	0.0142799	0.0184324
5310	0.0253582	0.0164194	0.0128059	0.0130595	0.0288449	0.0273868	0.0199319	0.0150873	0.0158486	0.0141876	0.0299671	0.0295518	0.0166099	0.0224926	0.0254685	0.0215929	0.0840877	0.0833956	0.0415248	0.0424937	0.0388949	0.0326662	0.0314896	0.0347424	0.0413172	0.025607	0.025607	0.023946	0.0202779	0.0208316	0.0121114	0.0134956	0.0150181	0.0221466	0.0220773	0.018963	0.0409711	0.0329661	0.0308437	0.0216852	0.0135417	0.0210623
5400	0.0245974	0.0126157	0.0156587	0.0142006	0.0278306	0.025802	0.0178557	0.0177865	0.0144645	0.0149489	0.0301747	0.026299	0.0177865	0.0249149	0.0225618	0.02097	0.08651	0.0857487	0.0420785	0.0427013	0.0406943	0.0310052	0.0345348	0.0355037	0.0428397	0.0244996	0.0257454	0.0258838	0.0206932	0.02097	0.0133571	0.0134263	0.01398	0.0184093	0.0197243	0.0170252	0.0418247	0.0336812	0.0310282	0.0225157	0.0135878	0.0183863
5490	0.0265627	0.0140738	0.0135032	0.0128693	0.027894	0.0266895	0.0208316	0.0143953	0.0152258	0.015641	0.0298978	0.0265759	0.0182017	0.0225618	0.0231847	0.0235999	0.0866484	0.0870636	0.0420785	0.0440163	0.0391025	0.0313512	0.030936	0.0338427	0.0427705	0.0215929	0.0252609	0.0256762	0.0186169	0.0216621	0.0149489	0.0163331	0.013634	0.0198627	0.0195167	0.0179249	0.0417324	0.0320433	0.0298748	0.0219851	0.014972	0.0191014
5580	0.0267529	0.0157221	0.0131863	0.0129327	0.0293521	0.0278306	0.0211776	0.0153642	0.0164023	0.0131495	0.0311436	0.0250533	0.0186862	0.0221466	0.0252609	0.0228386	0.0892783	0.0882402	0.0431858	0.044916	0.0391717	0.0310052	0.0299671	0.0328046	0.0434626	0.0251917	0.0251225	0.0257454	0.0200703	0.0233231	0.0130803	0.0137032	0.015987	0.0202087	0.0192398	0.0166791	0.0424245	0.0312589	0.0312589	0.0230463	0.0142568	0.0187092
5670	0.0267529	0.0148345	0.0119183	0.0119817	0.0296691	0.0284646	0.0211776	0.0147413	0.0168175	0.0111425	0.0302439	0.0294826	0.0177865	0.02097	0.0256762	0.0228386	0.0887246	0.0863716	0.0460233	0.046577	0.0400022	0.033289	0.0289981	0.0326662	0.0409711	0.0251917	0.0248457	0.026299	0.0201395	0.0222158	0.0147413	0.0161255	0.012319	0.0175096	0.0216621	0.0190322	0.0442008	0.0316511	0.0303362	0.0228848	0.0143953	0.0194013
5760	0.0244073	0.0141372	0.0145176	0.0124889	0.03062	0.0280842	0.0208316	0.0146029	0.0161255	0.0155718	0.0298978	0.0276832	0.0175096	0.0236691	0.0247765	0.0228386	0.0896935	0.0876865	0.041248	0.0420092	0.0407635	0.0328046	0.0301747	0.0332198	0.0422861	0.025607	0.0269911	0.0271987	0.0200011	0.0218005	0.0151565	0.0142568	0.0123882	0.0203471	0.0178557	0.0177172	0.0413402	0.0320664	0.031628	0.0230001	0.0139339	0.01864
5850	0.0264359	0.0138202	0.0132497	0.0125523	0.0277672	0.0264359	0.0188246	0.0170252	0.015987	0.0148105	0.0295518	0.0264374	0.0195859	0.0250533	0.0238075	0.0238768	0.0919082	0.0939844	0.0413172	0.043601	0.0454004	0.0310052	0.0331506	0.0355037	0.0421477	0.0244996	0.0291366	0.0251917	0.019309	0.024292	0.0139108	0.0137032	0.0140492	0.0178557	0.0215929	0.0172328	0.0434395	0.0332198	0.0319279	0.0229309	0.0138877	0.0188938
5940	0.0271333	0.0159757	0.0124889	0.01363	0.0279574	0.0275136	0.0214545	0.0155026	0.0153642	0.0173712	0.0302439	0.0301747	0.0182017	0.0227002	0.0264374	0.0241536	0.0927387	0.0967528	0.0422861	0.045262	0.0428397	0.0315588	0.0297594	0.0382028	0.0427013	0.025607	0.0275448	0.0249841	0.0210392	0.0219389	0.0131495	0.0140492	0.0151565	0.0202087	0.0204164	0.0186862	0.0434626	0.0331737	0.031951	0.0226541	0.0141184	0.0197704
6030	0.0270699	0.0151515	0.0147711	0.0119817	0.0302396	0.0289083	0.0201395	0.0164023	0.0154334	0.0141876	0.0294826	0.0265759	0.0179249	0.0225618	0.0243612	0.0230463	0.091493	0.0908701	0.0415248	0.044916	0.0407635	0.0313512	0.031282	0.0337735	0.0433934	0.0238075	0.0261606	0.0274064	0.0217313	0.0213161	0.0154334	0.0157102	0.0132879	0.0200011	0.019309	0.0183401	0.0424014	0.0321356	0.0311205	0.0234846	0.0148105	0.0192168
6120	0.0258653	0.0130595	0.0117282	0.0126157	0.0275136	0.0264993	0.0197243	0.0147413	0.0147413	0.0164715	0.0293442	0.029275	0.016956	0.0218697	0.0238075	0.0211776	0.0970988	0.0961299	0.0415248	0.0456773	0.0424245	0.031628	0.0314896	0.034258	0.0430474	0.0265759	0.0256762	0.0275448	0.0205548	0.0211084	0.0149489	0.0150181	0.0137724	0.0186169	0.0214545	0.0203471	0.0432089	0.0324585	0.0317665	0.0230693	0.0145798	0.0201395
6210	0.0268163	0.0144542	0.0128059	0.0131863	0.0300494	0.0295423	0.0192398	0.0177865	0.0155026	0.0143953	0.0288597	0.0254685	0.0197243	0.0234615	0.0267835	0.0222158	0.0961991	0.0992442	0.0439471	0.0449852	0.0408327	0.0321817	0.0308668	0.0331506	0.0428397	0.0240152	0.0283753	0.0264374	0.0195859	0.019309	0.0138416	0.0130803	0.0131495	0.0202779	0.0185477	0.0178557	0.043255	0.0320664	0.0317434	0.0217774	0.0133571	0.0188938
6300	0.025485	0.0135666	0.0138836	0.0129327	0.0315075	0.0279574	0.0200703	0.0143953	0.0165407	0.0148105	0.0304515	0.0280292	0.0188938	0.0247073	0.0247765	0.0224234	0.0978601	0.096822	0.0438779	0.0448468	0.0443623	0.0314204	0.0319049	0.0351577	0.0418708	0.0278908	0.0268527	0.0285137	0.0232539	0.0236691	0.0128035	0.0125266	0.0126651	0.0208316	0.0186169	0.0174404	0.0443623	0.0328277	0.0322048	0.0251456	0.0126651	0.018963
6390	0.0280208	0.0135032	0.0148345	0.01363	0.0292253	0.0266895	0.0223542	0.0154334	0.0148105	0.0151565	0.0303131	0.0265759	0.0180633	0.023946	0.0240844	0.0221466	0.101943	0.0975833	0.04194	0.0434626	0.0418016	0.0323201	0.0319741	0.036611	0.0431166	0.0283753	0.0273372	0.0240844	0.0198627	0.0224234	0.0137724	0.0130803	0.0137032	0.0219389	0.0186862	0.0175788	0.0424014	0.0336351	0.032943	0.0221235	0.0135186	0.0194013
6480	0.025802	0.0150881	0.0141372	0.0129327	0.0301128	0.0271333	0.0227694	0.0146721	0.0173712	0.0148797	0.030936	0.0294826	0.0183401	0.0225618	0.0235999	0.0253301	0.10139	0.101805	0.0450544	0.0458849	0.0411095	0.0312128	0.0287905	0.0308668	0.039933	0.0249841	0.0291366	0.0250533	0.018963	0.02097	0.0137724	0.012319	0.0153642	0.0192398	0.0185477	0.0205548	0.0440163	0.03029	0.0313512	0.0216621	0.0138185	0.0194474
6570	0.0261823	0.0132497	0.0132497	0.0147077	0.0285914	0.0277038	0.0199319	0.015295	0.0112809	0.0164023	0.029275	0.0282369	0.0191014	0.0227002	0.0227002	0.0222158	0.0999363	0.10132	0.0421477	0.0450544	0.0448468	0.032597	0.0312128	0.0354345	0.0454004	0.0265759	0.0268527	0.0269911	0.0202087	0.0201395	0.0127343	0.0148797	0.0140492	0.0186862	0.0188938	0.0186169	0.0440163	0.0330814	0.032943	0.0224465	0.0138877	0.0187323
6660	0.0261823	0.0152149	0.0128693	0.0150881	0.0317611	0.0298593	0.0201395	0.01398	0.0148105	0.0155026	0.031628	0.029621	0.0168175	0.0222158	0.0255377	0.0234615	0.104781	0.10049	0.0427013	0.0456773	0.0418708	0.031282	0.0294826	0.0332198	0.0431858	0.0249841	0.02796	0.0235999	0.0195859	0.0219389	0.0128727	0.0130803	0.0130111	0.0196551	0.0208316	0.0191014	0.0434165	0.0313281	0.0320433	0.0217082	0.012988	0.0198627
6750	0.0278306	0.0159757	0.0124889	0.0134398	0.0315075	0.0287181	0.0215237	0.0144645	0.0148105	0.0161947	0.0301747	0.0283753	0.0190322	0.0231155	0.0244996	0.0256762	0.103535	0.104781	0.0438087	0.04893	0.0415248	0.0294826	0.0325278	0.0335659	0.0439471	0.0251225	0.0260222	0.0272679	0.0208316	0.0206932	0.0128035	0.0127343	0.013634	0.0206932	0.0188246	0.0170252	0.0447545	0.0318587	0.0316973	0.0229309	0.0130572	0.0188476
6840	0.0271967	0.0140104	0.0135666	0.013313	0.0308736	0.0302396	0.024292	0.0164715	0.0168867	0.0155718	0.030936	0.0280984	0.0181325	0.0231847	0.0233923	0.0221466	0.105888	0.10312	0.0420092	0.0454004	0.041248	0.0325278	0.0308668	0.0363342	0.0426321	0.0241536	0.0277524	0.024292	0.0220081	0.0222158	0.0125959	0.0120422	0.0146029	0.0218005	0.0186169	0.0185477	0.0428859	0.0332429	0.0315127	0.0228386	0.0130803	0.0196551
6930	0.02726	0.0129961	0.0125523	0.0144542	0.0332192	0.0305566	0.0241536	0.0167483	0.0146029	0.0132187	0.0328046	0.0269219	0.0206932	0.022631	0.0220773	0.022285	0.107065	0.109418	0.0444315	0.0458849	0.0420785	0.0323201	0.0296902	0.0359189	0.0435318	0.0276832	0.0293442	0.0235999	0.0180633	0.0223542	0.0138416	0.012319	0.0126651	0.0215929	0.0186862	0.0164023	0.0441316	0.0326431	0.0335197	0.0213391	0.0129419	0.0188938
7020	0.0286547	0.0182579	0.0122353	0.0138202	0.0323317	0.0296691	0.0215237	0.0180633	0.0131495	0.0141876	0.0324585	0.0287905	0.0172328	0.0233231	0.0271987	0.0225618	0.108034	0.10658	0.0445007	0.0456773	0.0414556	0.0319049	0.0290674	0.0361266	0.0410403	0.0244304	0.0271295	0.0257454	0.0213853	0.0195859	0.0149489	0.0130803	0.0150181	0.0204164	0.0213853	0.0180633	0.0438779	0.0323663	0.0308668	0.0222388	0.0143491	0.019955
7110	0.027577	0.0142006	0.013313	0.0142006	0.0334728	0.0315709	0.0218697	0.01398	0.0145337	0.0142568	0.0314896	0.0280292	0.0196551	0.0218005	0.0251225	0.022631	0.109764	0.108518	0.0424245	0.0484456	0.0429782	0.0321817	0.0319049	0.0343964	0.0420092	0.0206932	0.0266451	0.0268527	0.0203471	0.0202779	0.0134263	0.0100352	0.0137032	0.0191014	0.0195167	0.0170252	0.0446161	0.0328277	0.0297825	0.0224926	0.0123882	0.0185477
7200	0.0271967	0.0142006	0.0131863	0.0128693	0.0325853	0.0286547	0.0212469	0.0150873	0.0144645	0.0139108	0.0317665	0.0308668	0.0188938	0.0228386	0.0229771	0.0237383	0.110594	0.113293	0.0445007	0.0476151	0.0433242	0.0328738	0.0289981	0.0343272	0.0437394	0.0251917	0.0237383	0.0251917	0.0204164	0.0196551	0.0126651	0.0141184	0.0133571	0.02097	0.0216621	0.0218697	0.0451467	0.0320664	0.0308898	0.0217544	0.0133802	0.0215006
7290	0.027577	0.0148979	0.0126157	0.0126157	0.0332826	0.0294789	0.0228386	0.0157102	0.0155026	0.015295	0.0328738	0.029621	0.0204856	0.0235999	0.0272679	0.0243612	0.115162	0.110387	0.045262	0.0483072	0.0433242	0.0315588	0.0316973	0.0328046	0.0423553	0.0252609	0.0248457	0.025953	0.0195859	0.0218697	0.0121114	0.0146029	0.0122498	0.0191014	0.0195167	0.0173712	0.0456311	0.0320202	0.0308206	0.0224695	0.012988	0.0186631
7380	0.0301762	0.0148979	0.0135666	0.0135666	0.0320781	0.0294789	0.0222158	0.0143953	0.0179941	0.0143261	0.034604	0.0300363	0.0174404	0.0216621	0.0268527	0.0229771	0.115093	0.115439	0.0430474	0.0486532	0.0422169	0.0321817	0.0298978	0.0330814	0.0441547	0.0251917	0.0244996	0.0258146	0.0216621	0.02097	0.0121806	0.0137032	0.013634	0.0204856	0.0191706	0.015295	0.0446391	0.0317203	0.031282	0.0228156	0.0131726	0.018317
7470	0.0276404	0.0162292	0.0134398	0.0129961	0.0334094	0.0299227	0.0231155	0.0153642	0.0165407	0.0142568	0.0323201	0.0285137	0.019309	0.0220773	0.0234615	0.0238768	0.115024	0.113916	0.0459541	0.0476151	0.0409711	0.0337043	0.029621	0.0328046	0.0418708	0.0258838	0.025607	0.0247765	0.0200011	0.0205548	0.0125266	0.0130111	0.0133571	0.0215237	0.018963	0.0166791	0.0448468	0.0320433	0.0311205	0.0217774	0.012965	0.0190553
7560	0.0280208	0.0144542	0.013947	0.0138202	0.0360086	0.0322049	0.0233231	0.0147413	0.0143261	0.0135648	0.0315588	0.0291366	0.0198627	0.0224234	0.025953	0.0253993	0.112878	0.113017	0.0427013	0.0475459	0.0450544	0.031282	0.0300363	0.0345348	0.0463001	0.0251917	0.0282369	0.0240844	0.0197243	0.0231155	0.0128727	0.0147413	0.0123882	0.0216621	0.0217313	0.0175788	0.0451005	0.031951	0.0332429	0.022308	0.0133341	0.0203241
7650	0.0302396	0.0161024	0.0154051	0.0144542	0.0345505	0.0327755	0.02097	0.0140492	0.0157794	0.0146721	0.0352269	0.0288597	0.0170944	0.0222158	0.0251917	0.0243612	0.117654	0.115508	0.0433242	0.0484456	0.0420092	0.0315588	0.032597	0.0334275	0.0460925	0.0252609	0.0287905	0.0235999	0.0223542	0.0200703	0.0146029	0.0121114	0.0120422	0.0190322	0.018963	0.0208316	0.044593	0.0325278	0.0333813	0.0220081	0.0129188	0.0196089
7740	0.0286547	0.0161024	0.0153417	0.0161024	0.033663	0.0311272	0.022285	0.0166791	0.0153642	0.0179249	0.0318357	0.0285137	0.0191014	0.0222158	0.0229078	0.0222158	0.117169	0.11793	0.0475459	0.0515599	0.0454696	0.0338427	0.0301747	0.0343964	0.0429089	0.0257454	0.0249149	0.0251917	0.0195859	0.02097	0.0139108	0.0143953	0.0132879	0.0209008	0.0191706	0.0180633	0.0481918	0.0328046	0.0311897	0.0219159	0.0138647	0.0193782
7830	0.0287181	0.0137568	0.0129327	0.0143274	0.0332192	0.0302396	0.0249149	0.0161947	0.0177172	0.015641	0.0337043	0.0301747	0.0175788	0.0240844	0.0245688	0.0219389	0.119799	0.120076	0.0447776	0.0473383	0.0454696	0.0321125	0.0343272	0.0353653	0.0440163	0.026299	0.0271987	0.0266451	0.0219389	0.0204164	0.0118346	0.0116961	0.0132879	0.0180633	0.0198627	0.0191706	0.0458618	0.033935	0.0325047	0.0230001	0.0122729	0.0190322
7920	0.0285914	0.0156587	0.0148345	0.0142006	0.0316977	0.0313174	0.023946	0.0150181	0.0144645	0.0160563	0.0330814	0.0280984	0.0175096	0.0232539	0.0251225	0.0217313	0.121114	0.118346	0.044916	0.0489993	0.0474767	0.0315588	0.0331506	0.0361958	0.0430474	0.0271295	0.0284445	0.0258146	0.0197243	0.0244304	0.0130803	0.0130111	0.0133571	0.0202779	0.017302	0.0182709	0.0471306	0.0336351	0.0328738	0.0233231	0.0131495	0.0186169
8010	0.0279574	0.0140104	0.0128693	0.0129327	0.0358818	0.0331558	0.0236691	0.0140492	0.0155718	0.0145337	0.032597	0.0294134	0.0204164	0.0225618	0.0247765	0.0244304	0.124367	0.122637	0.0429089	0.0485148	0.0437394	0.0310052	0.0299671	0.0326662	0.0427705	0.0236691	0.0273372	0.0283753	0.0213161	0.0215237	0.0141184	0.0130111	0.0133571	0.0221466	0.020624	0.017302	0.0450544	0.0312128	0.0312589	0.0237383	0.0134956	0.0200242
8100	0.0294155	0.0146444	0.0142006	0.0135666	0.0329656	0.0324585	0.0231847	0.0161255	0.0146721	0.0152258	0.0322509	0.0295518	0.0186862	0.0228386	0.0233231	0.0214545	0.123813	0.123467	0.0462309	0.0517676	0.0458849	0.0332198	0.0308668	0.032943	0.0409019	0.0247765	0.0253301	0.0247073	0.020624	0.0211776	0.0137724	0.0154334	0.0116961	0.0202087	0.0182017	0.016956	0.0479611	0.0323432	0.0303362	0.0221696	0.013634	0.0184555
8190	0.0323317	0.0161658	0.0158489	0.0138202	0.0329656	0.0304932	0.0229078	0.0157102	0.0144645	0.0147413	0.0337043	0.0287213	0.0164715	0.0219389	0.0249841	0.0244304	0.126443	0.125751	0.0434626	0.0517676	0.0445699	0.0352961	0.0310744	0.0343964	0.0437394	0.0274756	0.02796	0.025607	0.0213161	0.020624	0.0150873	0.0126651	0.0129419	0.0186862	0.0175788	0.0159178	0.0466	0.0335889	0.0330583	0.0225157	0.0135648	0.0173943
8280	0.0304298	0.014581	0.0151515	0.0136934	0.0342335	0.0311906	0.0250533	0.0174404	0.0144645	0.0141876	0.0312128	0.0307283	0.018963	0.0238768	0.0249149	0.0247073	0.125543	0.124298	0.0447084	0.0492761	0.0474767	0.0312128	0.0287213	0.0364726	0.0421477	0.0244996	0.0254685	0.0238768	0.018963	0.0203471	0.0132187	0.012319	0.0140492	0.0181325	0.016956	0.0175788	0.0471537	0.0321356	0.0307053	0.0210623	0.0131957	0.0175558
8370	0.0308102	0.0141372	0.0128059	0.0135032	0.0352479	0.0316977	0.0223542	0.0148105	0.0155026	0.0137724	0.0358497	0.0297594	0.0186169	0.02097	0.0251917	0.0231847	0.126927	0.128173	0.0450544	0.0495529	0.0447084	0.033289	0.0303823	0.0335659	0.0449852	0.0274756	0.0252609	0.026299	0.0216621	0.0235999	0.0172328	0.0133571	0.011973	0.0191706	0.0183401	0.0168867	0.0464386	0.0324124	0.0325739	0.0238537	0.0141876	0.0181325
8460	0.0319513	0.0149613	0.0123621	0.0135666	0.0363256	0.0349309	0.0244304	0.0143261	0.0149489	0.0174404	0.0333582	0.0307976	0.0210392	0.0227694	0.0251917	0.0221466	0.127135	0.126651	0.0438087	0.0495529	0.0458849	0.0313512	0.0300363	0.0347424	0.0425629	0.0264374	0.0278908	0.0250533	0.0222158	0.0196551	0.0152258	0.0137032	0.0130111	0.0198627	0.0183401	0.0172328	0.0464155	0.0320433	0.0322971	0.022308	0.01398	0.0184785
8550	0.0294155	0.0138202	0.0125523	0.0138836	0.0346773	0.0316977	0.0257454	0.0172328	0.0142568	0.0141184	0.0357113	0.030936	0.0199319	0.0227002	0.0234615	0.0237383	0.127827	0.12672	0.0456081	0.0509371	0.0463693	0.032943	0.0318357	0.0330814	0.0431166	0.025953	0.0267143	0.0252609	0.0182709	0.0240844	0.011973	0.0118346	0.0146721	0.0193782	0.0182017	0.0188938	0.0476382	0.03262	0.0319279	0.0225387	0.0128265	0.0188246
8640	0.030303	0.014264	0.0145176	0.0141372	0.0368962	0.0334094	0.0243612	0.0157102	0.0152258	0.0173712	0.0337043	0.0311436	0.0200703	0.0233923	0.0267835	0.0247073	0.135302	0.128242	0.0429782	0.0525289	0.0478227	0.0298978	0.032943	0.0345348	0.041248	0.0244996	0.0269219	0.0267143	0.0191014	0.0210392	0.0111425	0.0130803	0.0132879	0.0194474	0.0182709	0.0179249	0.0477766	0.0324585	0.0308898	0.022285	0.0125036	0.0185477
8730	0.030303	0.0148979	0.0129327	0.0128693	0.0377203	0.0339166	0.0240152	0.0153642	0.0148105	0.0146721	0.0335659	0.0313512	0.0174404	0.023946	0.0269911	0.0233231	0.131841	0.133087	0.0440855	0.048238	0.048238	0.0320433	0.0289981	0.036611	0.0462309	0.025953	0.026299	0.0245688	0.0204164	0.0210392	0.0120422	0.0123882	0.0143261	0.0185477	0.0192398	0.0185477	0.0468538	0.0325508	0.0328277	0.0220081	0.0129188	0.0187784
8820	0.0317611	0.014581	0.0138836	0.0129961	0.0365158	0.0337898	0.024638	0.0170944	0.0141876	0.0159178	0.0370955	0.0306591	0.0207624	0.025953	0.0224926	0.0227694	0.134679	0.134056	0.0431166	0.0512831	0.044916	0.0302439	0.0318357	0.0364726	0.0420092	0.0251225	0.0232539	0.0269219	0.0209008	0.0205548	0.0137032	0.012319	0.0130111	0.0213161	0.0200703	0.0175096	0.0464386	0.0328507	0.0301285	0.0227925	0.0130111	0.019632
8910	0.0313174	0.0142006	0.0129327	0.0131863	0.0352479	0.033346	0.0247765	0.0153642	0.0168175	0.0132187	0.0333582	0.034258	0.018963	0.0228386	0.0229771	0.02097	0.133502	0.131703	0.0441547	0.0488608	0.0467846	0.0314896	0.0308668	0.0361958	0.043601	0.0285829	0.0290674	0.0261606	0.018963	0.0191014	0.0110733	0.0157102	0.0137032	0.0215237	0.0188246	0.0179249	0.0466	0.0328507	0.0337504	0.0214083	0.0134956	0.0194244
9000	0.0297325	0.0148345	0.0125523	0.0138836	0.0368962	0.0342335	0.0244304	0.0157102	0.0144645	0.0177172	0.0348116	0.0308668	0.0181325	0.0215929	0.0235307	0.0208316	0.136201	0.135578	0.0458849	0.0521828	0.0478919	0.0334275	0.0286521	0.0339811	0.0443623	0.022285	0.0269219	0.027614	0.018963	0.0215929	0.0159178	0.0137032	0.0130111	0.0187554	0.0199319	0.0194474	0.0486532	0.0320202	0.0311897	0.0227233	0.0142107	0.0193782
9090	0.0293521	0.0145176	0.0128693	0.0128693	0.0364524	0.0319513	0.026299	0.0150181	0.0157102	0.0144645	0.0343272	0.031628	0.0197243	0.0218005	0.0263682	0.0229771	0.138139	0.134886	0.0449852	0.0521136	0.0474767	0.0310744	0.0331506	0.0341887	0.0424937	0.0249841	0.0285137	0.0257454	0.0230463	0.0213161	0.0125959	0.0128035	0.0129419	0.0193782	0.017302	0.0182709	0.0481918	0.0328046	0.0319972	0.0233692	0.0127804	0.018317
9180	0.0325219	0.0148979	0.0129327	0.0143908	0.0365792	0.0356282	0.0266451	0.0163331	0.0148105	0.0124574	0.0364034	0.0331506	0.0202779	0.0254685	0.0251917	0.0224926	0.140008	0.136271	0.0436702	0.0496221	0.046577	0.0318357	0.0323201	0.0348808	0.0405559	0.0244996	0.0251917	0.0245688	0.0200703	0.0219389	0.0113501	0.0130111	0.0125959	0.0186169	0.0215929	0.0179941	0.0466231	0.0330122	0.0300824	0.0221927	0.012319	0.0194013
9270	0.0314441	0.0150247	0.0140738	0.0148345	0.0377837	0.03062	0.0240844	0.0150181	0.0145337	0.0165407	0.0350884	0.0299671	0.0182709	0.0241536	0.0242228	0.0240844	0.140008	0.139593	0.0442239	0.0515599	0.0460233	0.0310744	0.0323893	0.0359189	0.0424937	0.0249149	0.025953	0.0252609	0.0186862	0.02097	0.0142568	0.0137724	0.0120422	0.0182709	0.0206932	0.0195167	0.0472691	0.0331276	0.0311205	0.021639	0.0133571	0.0194936
9360	0.0328388	0.0170534	0.0147077	0.0135032	0.036706	0.0356282	0.0244304	0.0130111	0.0128727	0.0162639	0.0388257	0.0319741	0.0174404	0.0220773	0.0251917	0.022285	0.141669	0.139316	0.0484456	0.0507987	0.0465078	0.0313512	0.031282	0.0310744	0.0428397	0.0257454	0.0251225	0.0252609	0.0195859	0.0224234	0.0141876	0.0127343	0.0146029	0.0184785	0.0202087	0.0199319	0.048584	0.0312359	0.0312359	0.0224234	0.0138416	0.0195397
9450	0.0308736	0.017307	0.0148345	0.0138836	0.0379739	0.033663	0.0247765	0.0155026	0.0134263	0.018963	0.0368879	0.0353653	0.0197243	0.0242228	0.0247765	0.0228386	0.142084	0.139939	0.0454004	0.0513523	0.0478919	0.0318357	0.0332198	0.0355037	0.0447776	0.0249841	0.0260222	0.0229078	0.020624	0.0243612	0.0139108	0.0134263	0.0130111	0.0188938	0.0174404	0.0188246	0.0482149	0.0335197	0.0319279	0.022631	0.0134494	0.0183863
9540	0.0316977	0.0161024	0.0122987	0.0126157	0.0370229	0.0335996	0.0244304	0.0155026	0.0134263	0.0145337	0.034604	0.0305207	0.0177865	0.0231847	0.023946	0.0212469	0.143745	0.144229	0.0465078	0.0532209	0.0465078	0.0305899	0.0305899	0.0334275	0.0415248	0.0240152	0.0253301	0.0242228	0.0205548	0.0196551	0.0118346	0.0123882	0.0147413	0.0205548	0.0175788	0.015641	0.0487455	0.0315358	0.03029	0.0214775	0.012988	0.0179249
9630	0.0320781	0.0134398	0.0125523	0.0152783	0.0379739	0.0349309	0.0256762	0.0182017	0.0143953	0.0143261	0.0341195	0.0314204	0.0208316	0.0249841	0.0247765	0.0224926	0.1407	0.147551	0.0446391	0.0534978	0.0494837	0.0330122	0.029275	0.0344656	0.0429089	0.0276832	0.0258838	0.0249149	0.02097	0.0223542	0.0145337	0.0121114	0.0116961	0.0202779	0.018963	0.0182017	0.0492069	0.0322509	0.0321586	0.0227464	0.0127804	0.0191475
9720	0.0337264	0.0157855	0.0129961	0.0097629	0.0365158	0.0350577	0.0219389	0.0157794	0.0141184	0.0166791	0.0377184	0.0332198	0.0195859	0.022285	0.0231847	0.0227694	0.147759	0.146998	0.0474767	0.053567	0.0477535	0.0310744	0.0310744	0.0365418	0.0455389	0.0265759	0.0251917	0.0244996	0.0182709	0.0237383	0.0138416	0.0143953	0.0130111	0.0177172	0.0192398	0.0191706	0.0495991	0.0328969	0.0324355	0.0221696	0.0137493	0.0187092
9810	0.0311272	0.0151515	0.0144542	0.0131229	0.0376569	0.0359452	0.0270603	0.0147413	0.0139108	0.0155718	0.0370263	0.036611	0.0170944	0.0232539	0.0233231	0.0238768	0.150112	0.145683	0.0489993	0.0546051	0.0494837	0.0315588	0.031628	0.0356421	0.0409711	0.0245688	0.0244996	0.0277524	0.0211084	0.0210392	0.0119038	0.0146721	0.0117654	0.017302	0.0224234	0.0211776	0.0510294	0.032943	0.0300132	0.0233	0.0127804	0.020301
9900	0.0337264	0.0148345	0.0126157	0.011855	0.0372131	0.0361354	0.0265759	0.0150873	0.0140492	0.0161947	0.0364034	0.0334967	0.0185477	0.0243612	0.0251225	0.0240844	0.147759	0.145337	0.0454004	0.0532209	0.0442239	0.0330814	0.0315588	0.0358497	0.0434626	0.0235999	0.0257454	0.0242228	0.0183401	0.0235307	0.0115577	0.0146721	0.0122498	0.0175788	0.0188246	0.0183401	0.0476151	0.0334967	0.030936	0.0220312	0.0128265	0.0182478
9990	0.0322049	0.0164194	0.0145176	0.0117916	0.036389	0.0341068	0.0243612	0.015641	0.0163331	0.0145337	0.0364726	0.0314896	0.0191706	0.0243612	0.0254685	0.0224234	0.146998	0.149074	0.0456081	0.0508679	0.0491377	0.0305899	0.0285829	0.0341195	0.0401406	0.0257454	0.025607	0.0230463	0.0216621	0.0211776	0.0114885	0.0128035	0.0147413	0.0179249	0.0175788	0.017302	0.0485379	0.0310975	0.0304977	0.021962	0.0130111	0.0176019
10080	0.0320781	0.0161658	0.0149613	0.0144542	0.0401293	0.0335362	0.024292	0.0155718	0.0141184	0.0161255	0.0360574	0.0319741	0.0195167	0.0229771	0.024638	0.0212469	0.153642	0.147551	0.0438779	0.0504526	0.0476843	0.0306591	0.0337735	0.0353653	0.0427705	0.0251225	0.0244304	0.0227002	0.0203471	0.0215237	0.0145337	0.0116961	0.0133571	0.0182709	0.0177172	0.0201395	0.0473383	0.033266	0.0307745	0.0215237	0.0131957	0.0187092
10170	0.0317611	0.01699	0.0141372	0.0125523	0.0390516	0.0377837	0.0267143	0.0154334	0.0155026	0.0155026	0.0374415	0.0337735	0.0188938	0.0211776	0.0235999	0.0224926	0.155026	0.150666	0.0473383	0.0553664	0.0480303	0.0315588	0.0334275	0.0344656	0.0424245	0.0231155	0.0278216	0.0256762	0.0199319	0.0224234	0.0118346	0.0116269	0.0130111	0.0177865	0.0186169	0.0168867	0.050245	0.0331506	0.0311205	0.0226771	0.0121575	0.0177634
10260	0.030937	0.0150881	0.0125523	0.0129327	0.0398123	0.0353747	0.0251917	0.0155718	0.0168175	0.0140492	0.0374415	0.0319741	0.0173712	0.0229771	0.0238768	0.0231847	0.15378	0.154126	0.0439471	0.0555048	0.0492069	0.0337043	0.0307976	0.0365418	0.0424937	0.0267143	0.0249841	0.0237383	0.0221466	0.0217313	0.0132187	0.0130803	0.0143261	0.0183401	0.0227002	0.0174404	0.0495529	0.0336812	0.0313974	0.0225387	0.0135417	0.0194936
10350	0.0326487	0.0161024	0.0128059	0.0122987	0.0386712	0.036072	0.0278908	0.0155026	0.0140492	0.0168867	0.036611	0.0330814	0.0171636	0.0234615	0.0250533	0.0231847	0.159455	0.153088	0.0460925	0.0532901	0.0471998	0.0308668	0.0337043	0.0340503	0.0398638	0.0249841	0.0258146	0.025607	0.0187554	0.0233231	0.0122498	0.0134263	0.0130803	0.0191014	0.0210392	0.0168175	0.0488608	0.0328738	0.0302208	0.0225618	0.0129188	0.0189861
10440	0.0326487	0.0148979	0.0135032	0.0135032	0.0396856	0.0348675	0.0255377	0.0157794	0.0157102	0.0135648	0.0378568	0.0341887	0.0173712	0.024638	0.0253993	0.0249149	0.164092	0.154057	0.0489993	0.0533594	0.0528057	0.0310744	0.0322509	0.0341887	0.0427705	0.0244996	0.0284445	0.023946	0.0191014	0.0213853	0.013634	0.0123882	0.0126651	0.0195859	0.0175096	0.0170944	0.0517214	0.0325047	0.0319049	0.0214775	0.0128958	0.0180633
10530	0.0324585	0.0174338	0.0150881	0.0119183	0.0420312	0.0368328	0.0277524	0.0182017	0.0164023	0.0160563	0.0391717	0.0327354	0.0177865	0.0229771	0.0242228	0.0215929	0.160424	0.157033	0.0467154	0.0521136	0.046923	0.0324585	0.0299671	0.0348808	0.0401406	0.024638	0.0260222	0.0245688	0.0219389	0.0206932	0.0127343	0.0126651	0.0126651	0.0186169	0.0197935	0.018963	0.048584	0.0324355	0.030267	0.0224003	0.0126881	0.0191245
10620	0.0347407	0.0161658	0.0147077	0.0147711	0.0431089	0.0373399	0.0262298	0.0181325	0.0164023	0.0148797	0.0406943	0.0344656	0.017302	0.0214545	0.0242228	0.0230463	0.163746	0.158209	0.0459541	0.0570274	0.0480995	0.0347424	0.0301055	0.0350884	0.0400022	0.0254685	0.0260222	0.0264374	0.0193782	0.0220081	0.0114885	0.0120422	0.01398	0.0212469	0.0175788	0.0155718	0.0503603	0.0333121	0.0304977	0.0226079	0.0125036	0.0181325
10710	0.0317611	0.0147711	0.0129327	0.0147711	0.0400025	0.0366426	0.0257454	0.0143261	0.0175788	0.0144645	0.0366802	0.0346732	0.0177172	0.0220081	0.024292	0.0200703	0.162293	0.157725	0.048238	0.0542591	0.051906	0.0301747	0.0302439	0.033289	0.0433242	0.0260222	0.0253301	0.022631	0.0204856	0.0227002	0.0115577	0.0150873	0.0125959	0.020624	0.0164023	0.0150181	0.0514677	0.0312359	0.0315588	0.0219389	0.0130803	0.0173481
10800	0.0316977	0.0170534	0.0138836	0.0156587	0.0410169	0.0368962	0.0263682	0.0153642	0.0147413	0.0143261	0.0387565	0.0350192	0.0186862	0.0234615	0.0235307	0.0237383	0.161324	0.160909	0.0480995	0.0501066	0.0517676	0.0328046	0.0287213	0.0325278	0.043255	0.0256762	0.0268527	0.0253301	0.0200011	0.0205548	0.0124574	0.0140492	0.0122498	0.0198627	0.0205548	0.0179249	0.0499912	0.0313512	0.0319279	0.021962	0.0129188	0.0194474
10890	0.0324585	0.016673	0.0142006	0.0159123	0.0400659	0.0379105	0.0262298	0.0150181	0.0143953	0.0141876	0.0376491	0.0323893	0.0191706	0.0247073	0.0240844	0.0214545	0.163054	0.164023	0.0491377	0.0547435	0.0505218	0.0307283	0.0299671	0.0330814	0.0428397	0.0253993	0.0253301	0.0275448	0.0204164	0.024292	0.0121806	0.0130111	0.0122498	0.0220081	0.0211084	0.0186169	0.0514677	0.0312589	0.0311897	0.0240844	0.0124805	0.0205778
10980	0.030937	0.0176873	0.0150881	0.0140104	0.0389882	0.0396856	0.0256762	0.0153642	0.0175788	0.0143261	0.0405559	0.0340503	0.0190322	0.0222158	0.025607	0.0238075	0.162016	0.158002	0.0484456	0.0540514	0.0525289	0.0332198	0.0303131	0.034604	0.0438087	0.0267143	0.0268527	0.0233231	0.0222158	0.0229771	0.0152258	0.013634	0.0130111	0.0182017	0.0195859	0.0163331	0.0516753	0.0327123	0.0324585	0.0228386	0.0139569	0.0180402
11070	0.0337264	0.0148979	0.0135032	0.0157221	0.0398123	0.0390516	0.0256762	0.0150873	0.0166099	0.0155718	0.0385488	0.0341195	0.0165407	0.0209008	0.0238768	0.0224234	0.168314	0.16257	0.0481688	0.0537746	0.04893	0.0292058	0.0295518	0.0343964	0.0438087	0.0233923	0.0263682	0.023946	0.0233231	0.0198627	0.0125266	0.0127343	0.0157102	0.0182709	0.0184093	0.0166791	0.0502911	0.0310513	0.0311897	0.0223772	0.013657	0.0177865
11160	0.0358184	0.0147711	0.0125523	0.0138202	0.042475	0.0386712	0.0274756	0.0174404	0.0161255	0.0149489	0.0398638	0.0334967	0.0180633	0.0217313	0.0237383	0.025607	0.168452	0.165961	0.0501758	0.0543283	0.0498297	0.0312128	0.0293442	0.0341887	0.043601	0.0252609	0.0243612	0.0267835	0.0200011	0.024638	0.0105196	0.0143953	0.0128035	0.0188246	0.0205548	0.0153642	0.0514446	0.0315819	0.0310744	0.0238075	0.0125728	0.0182478
11250	0.0343603	0.0161024	0.0129327	0.0147077	0.0403829	0.0365792	0.0252609	0.0146721	0.0150873	0.0141184	0.0380644	0.0331506	0.0179249	0.0218697	0.0249149	0.0247765	0.16956	0.166584	0.0468538	0.0540514	0.0500374	0.0316973	0.0289289	0.0341195	0.0435318	0.0247765	0.025607	0.0247073	0.0227694	0.0211776	0.0107964	0.0120422	0.015295	0.0202087	0.0195167	0.0182017	0.0503142	0.0315819	0.0313051	0.0228848	0.0127112	0.019309
11340	0.0345505	0.0140738	0.0138202	0.0154685	0.0429187	0.0375935	0.0267143	0.0150181	0.0154334	0.0151565	0.0387565	0.0338427	0.018963	0.0218697	0.0240844	0.0233923	0.172605	0.169629	0.0510755	0.055228	0.0514907	0.0318357	0.0319049	0.0341887	0.041594	0.025607	0.0261606	0.024638	0.0230463	0.019309	0.0124574	0.0161255	0.0133571	0.0177172	0.019309	0.016956	0.0525981	0.0326431	0.0311205	0.0223311	0.01398	0.0179941
11430	0.0340434	0.0169266	0.0130595	0.0137568	0.0420946	0.0375301	0.0283061	0.0153642	0.0143261	0.0144645	0.0373723	0.0338427	0.017648	0.0232539	0.0233923	0.0220081	0.169144	0.167137	0.0451928	0.0528057	0.055228	0.0330814	0.0301747	0.0335659	0.0439471	0.0267143	0.026299	0.0262298	0.0197243	0.0229771	0.0115577	0.0140492	0.0130111	0.0188938	0.0200703	0.0193782	0.0510755	0.032274	0.0323201	0.0229771	0.0128727	0.0194474
11520	0.0331558	0.0181945	0.01363	0.0150247	0.042158	0.0377837	0.0274064	0.0141876	0.0157794	0.0152258	0.0391717	0.0373723	0.0186169	0.0247073	0.0234615	0.0221466	0.17302	0.17212	0.0478919	0.0543975	0.0528057	0.0324585	0.0298286	0.0341195	0.0429782	0.0303823	0.0280984	0.024638	0.0215929	0.0213853	0.0128035	0.0117654	0.015641	0.0181325	0.017648	0.0170252	0.0516984	0.0321356	0.0338196	0.0225387	0.0134033	0.0176019
11610	0.0359452	0.0157855	0.013947	0.0127425	0.0427919	0.0383543	0.0273372	0.0135648	0.0143953	0.017648	0.0384796	0.0376491	0.0177172	0.0211084	0.0235307	0.0227694	0.17565	0.171636	0.0499682	0.0566813	0.0523904	0.0311436	0.0307283	0.0339811	0.0409711	0.0260222	0.0260914	0.0251225	0.0201395	0.0206932	0.0110733	0.0130803	0.0116269	0.0184785	0.0174404	0.0162639	0.0530133	0.031951	0.0310282	0.0219851	0.0119268	0.0173943
11700	0.0324585	0.0144542	0.0128693	0.0126791	0.0423482	0.0386712	0.0270603	0.015295	0.0147413	0.0148105	0.0390333	0.0343964	0.0173712	0.0238075	0.0247765	0.022631	0.175027	0.177588	0.0489993	0.0586192	0.0493453	0.0314896	0.0301055	0.0365418	0.0438087	0.0233923	0.029621	0.0228386	0.0203471	0.0227002	0.0121806	0.01398	0.0126651	0.0202779	0.0204856	0.0193782	0.0523212	0.0327123	0.032274	0.021962	0.0129419	0.0200472
11790	0.0327121	0.0144542	0.0148345	0.0122353	0.0425384	0.0403829	0.0260914	0.0160563	0.0144645	0.0141876	0.0397254	0.0332198	0.017302	0.0218005	0.0251917	0.0212469	0.178557	0.171982	0.0478919	0.0570274	0.0537746	0.0302439	0.0307976	0.033289	0.0429782	0.0260222	0.0274756	0.0249841	0.0224234	0.0230463	0.0123882	0.013634	0.0121114	0.0184093	0.0158486	0.0161947	0.052898	0.0314435	0.0321586	0.0234846	0.0127112	0.0168175
11880	0.0318879	0.0150247	0.0122353	0.0147711	0.0436161	0.0389882	0.0281676	0.0173712	0.0170944	0.0179249	0.0446391	0.0369571	0.018963	0.0231155	0.0232539	0.0240152	0.183678	0.177103	0.0470614	0.0559893	0.0506602	0.0320433	0.0318357	0.0345348	0.0445007	0.0234615	0.0238768	0.0243612	0.0224234	0.0202779	0.0124574	0.0143261	0.0132879	0.0179249	0.0178557	0.0188938	0.051237	0.0328046	0.030613	0.0223542	0.0133571	0.0182248
11970	0.0335362	0.0187017	0.0123621	0.0131863	0.044567	0.0390516	0.0272679	0.0150181	0.0150873	0.0166099	0.0398638	0.0352961	0.0173712	0.0220773	0.0235999	0.0231155	0.178764	0.180425	0.0480995	0.0562661	0.0506602	0.0315588	0.0302439	0.033289	0.0458157	0.0278908	0.0257454	0.0238075	0.0210392	0.0227002	0.0132187	0.0144645	0.0134263	0.0179249	0.018963	0.017302	0.0516753	0.0316973	0.0331506	0.0225157	0.0137032	0.0180633
12060	0.0368328	0.0141372	0.0121085	0.0141372	0.0422214	0.0389882	0.0261606	0.0174404	0.0168175	0.0151565	0.0402098	0.0345348	0.0196551	0.0233231	0.026299	0.0250533	0.176204	0.176204	0.0496221	0.0584115	0.0514907	0.0316973	0.0301055	0.0331506	0.0418016	0.0250533	0.0253993	0.0244996	0.0186862	0.0233231	0.0118346	0.0130803	0.0126651	0.0191706	0.0167483	0.0186169	0.0531748	0.0316511	0.0307514	0.0221696	0.0125266	0.0181786
12150	0.0335362	0.0169266	0.0141372	0.0132497	0.0431089	0.0395588	0.0269911	0.016956	0.0181325	0.0162639	0.0414556	0.0371647	0.0195167	0.0230463	0.0233231	0.0233923	0.188246	0.182847	0.0459541	0.0586192	0.0521136	0.0348116	0.0252609	0.0350884	0.0429089	0.0278216	0.0253301	0.0262298	0.0180633	0.022631	0.0128035	0.0121114	0.0133571	0.0168867	0.0182709	0.0172328	0.052229	0.0317203	0.0320202	0.022308	0.0127573	0.0174635
12240	0.0323317	0.0171802	0.0122353	0.0135666	0.0400659	0.0378471	0.0266451	0.0143953	0.0148105	0.0151565	0.0401406	0.0361266	0.0188938	0.0225618	0.0267835	0.0251917	0.182847	0.181533	0.0473383	0.0565429	0.0521136	0.0311436	0.0305899	0.0357805	0.0431858	0.0249841	0.026299	0.0274756	0.0211084	0.024638	0.0129419	0.0130803	0.0140492	0.0187554	0.0198627	0.0166099	0.0519983	0.0325047	0.0314896	0.0244073	0.0133571	0.0184093
12330	0.033029	0.0154051	0.0141372	0.0156587	0.0439964	0.0387346	0.0291366	0.0163331	0.0133571	0.0141876	0.0406251	0.0357805	0.0183401	0.023946	0.0253993	0.0220773	0.183747	0.183401	0.046923	0.0597957	0.0498297	0.0307283	0.0298978	0.0333582	0.0440855	0.0244304	0.0267143	0.0247073	0.0166791	0.0209008	0.0124574	0.0137032	0.0126651	0.0178557	0.0182017	0.0168175	0.0521828	0.0313281	0.0317434	0.0207624	0.0129419	0.017625
12420	0.0344871	0.0154685	0.0129327	0.0128059	0.0465957	0.0389248	0.0273372	0.0168175	0.0144645	0.0140492	0.0435318	0.0352269	0.0182017	0.0231847	0.0233923	0.0217313	0.187554	0.184578	0.0511447	0.0570966	0.0532209	0.032943	0.0293442	0.0351577	0.0445007	0.0288597	0.0282369	0.0240844	0.0210392	0.0196551	0.0141876	0.0114885	0.013634	0.0195167	0.0181325	0.0160563	0.0538207	0.0324816	0.0338658	0.0215929	0.0131034	0.0179018
12510	0.0352479	0.0147711	0.0137568	0.014264	0.046976	0.0416508	0.0303131	0.0157794	0.0141184	0.015641	0.0406943	0.0353653	0.0209008	0.0242228	0.024292	0.0212469	0.187623	0.187208	0.0478227	0.0566813	0.0534978	0.0330814	0.0307976	0.0337043	0.0414556	0.0236691	0.0257454	0.0248457	0.0198627	0.0247765	0.0131495	0.00975833	0.0127343	0.0185477	0.0227694	0.0174404	0.0526673	0.0325278	0.03029	0.0231616	0.0118807	0.0195859
12600	0.0338532	0.0152149	0.0129961	0.0128693	0.0431089	0.0424116	0.0301055	0.0181325	0.0167483	0.0153642	0.0410403	0.0368879	0.0174404	0.0224234	0.0262298	0.024638	0.188107	0.187138	0.0492761	0.0595189	0.0521136	0.0311436	0.0334275	0.032943	0.0427013	0.0244304	0.0267835	0.026299	0.02097	0.02097	0.0137724	0.0129419	0.015641	0.018963	0.0193782	0.016956	0.0536362	0.0325047	0.0313051	0.0227464	0.0141184	0.0184324
12690	0.0360086	0.0182579	0.0124255	0.0129327	0.0440598	0.0420312	0.0278908	0.0152258	0.0158486	0.0164715	0.0406251	0.0379952	0.0182709	0.0221466	0.0265067	0.023946	0.186654	0.183055	0.0470614	0.0579271	0.0538438	0.0315588	0.0305899	0.0358497	0.0442239	0.0237383	0.0278216	0.0245688	0.02097	0.0219389	0.0126651	0.0143261	0.013634	0.0212469	0.020624	0.0187554	0.0529441	0.0326662	0.0319279	0.0224926	0.0135417	0.0202087
12780	0.0375301	0.0151515	0.0125523	0.0152783	0.0446938	0.0411437	0.0303823	0.0163331	0.01398	0.0162639	0.0428397	0.0365418	0.0146029	0.0227002	0.0235307	0.022285	0.188523	0.187969	0.0486532	0.0583423	0.0545359	0.0313512	0.0314896	0.0338427	0.0408327	0.0230463	0.0247073	0.024292	0.0230463	0.0213853	0.0132187	0.0130803	0.0116961	0.019309	0.0175096	0.0158486	0.0538438	0.0322279	0.0295287	0.0229078	0.0126651	0.0175558
12870	0.0352479	0.0159757	0.0135666	0.0150247	0.0463421	0.0426017	0.0307976	0.016956	0.0154334	0.0155718	0.0438779	0.0388257	0.0177865	0.02097	0.0235307	0.0223542	0.195028	0.192537	0.049899	0.0581347	0.0542591	0.0308668	0.0319741	0.0330122	0.0442239	0.0269219	0.027614	0.0238075	0.0223542	0.02097	0.0117654	0.0153642	0.0137032	0.0210392	0.0162639	0.018963	0.0540976	0.031951	0.0329199	0.0223772	0.0136109	0.0187554
12960	0.0376569	0.0154685	0.0147077	0.0150881	0.0447572	0.0414606	0.0283061	0.0146721	0.0148105	0.0151565	0.0422169	0.0359882	0.0205548	0.0233923	0.0228386	0.0229771	0.193367	0.192537	0.0475459	0.0577195	0.053913	0.0335659	0.0292058	0.0357113	0.0442239	0.0242228	0.0280984	0.0253993	0.0196551	0.022631	0.015295	0.0130111	0.01398	0.0191706	0.0178557	0.0170944	0.0530595	0.0328277	0.0321817	0.0225618	0.0140954	0.0180402
13050	0.0361354	0.0157855	0.0128693	0.0108406	0.047927	0.0405731	0.0283753	0.015641	0.0155026	0.0186169	0.0431166	0.0373031	0.0197935	0.0223542	0.025953	0.0253301	0.19482	0.195859	0.0496221	0.059242	0.0546743	0.0307976	0.0291366	0.0364034	0.0428397	0.0241536	0.0258146	0.0230463	0.0198627	0.0215929	0.0117654	0.0150873	0.0116961	0.0172328	0.018963	0.0161947	0.0545128	0.0321125	0.030936	0.0215006	0.0128496	0.0174635
13140	0.0349943	0.014581	0.0121085	0.0134398	0.047293	0.042475	0.0274756	0.0154334	0.0140492	0.0141184	0.0433934	0.0373723	0.0192398	0.0249149	0.0251225	0.0236691	0.196135	0.191014	0.0511447	0.0595881	0.0550203	0.0321817	0.0301747	0.0337043	0.0431858	0.0238768	0.0265067	0.0249841	0.0200011	0.0240152	0.0121806	0.0126651	0.0137032	0.0171636	0.020624	0.0194474	0.055251	0.0320202	0.0311897	0.0230001	0.0128496	0.0190783
13230	0.0339166	0.0155319	0.0119183	0.0140738	0.0463421	0.0437429	0.0271987	0.0157102	0.0146721	0.0141184	0.0427013	0.0344656	0.0175788	0.0238075	0.0258146	0.0237383	0.196135	0.192052	0.04893	0.0586192	0.055574	0.0339119	0.0293442	0.0395178	0.0454696	0.0242228	0.0274756	0.0225618	0.0179941	0.0215237	0.0125266	0.0140492	0.0113501	0.0184093	0.0177865	0.015987	0.0543744	0.034258	0.0323893	0.0206932	0.012642	0.0173943
13320	0.0352479	0.0179409	0.0137568	0.0132497	0.0461519	0.0431723	0.0287905	0.0157794	0.0154334	0.0167483	0.0434626	0.0366802	0.0202087	0.0254685	0.0247073	0.0215929	0.200288	0.197935	0.0489993	0.0568198	0.0530133	0.0291366	0.0298978	0.0334967	0.043601	0.024638	0.0267143	0.0243612	0.0192398	0.0205548	0.0121114	0.0150181	0.012319	0.0208316	0.0188246	0.0182017	0.0529441	0.0308437	0.0316511	0.0213853	0.0131495	0.019286
13410	0.0358184	0.0152783	0.0127425	0.0133764	0.0454545	0.0401927	0.0294134	0.015987	0.0146721	0.0165407	0.0414556	0.0376491	0.0203471	0.0251225	0.0254685	0.0237383	0.195028	0.197312	0.0529441	0.0593805	0.0557124	0.0308668	0.0306591	0.0335659	0.0449852	0.0269219	0.025953	0.0257454	0.0202087	0.02097	0.0117654	0.0126651	0.0120422	0.0200011	0.0211084	0.0186169	0.0560123	0.0316973	0.03262	0.022308	0.0121575	0.0199088
13500	0.0350577	0.0156587	0.0124255	0.0131863	0.0471028	0.0441232	0.0264374	0.0153642	0.0150181	0.0153642	0.0435318	0.0393101	0.0201395	0.0233923	0.0248457	0.022285	0.198488	0.195443	0.0496913	0.0613875	0.0555048	0.0337735	0.0285137	0.0336351	0.0428397	0.0243612	0.0269911	0.0231155	0.0204856	0.0217313	0.0137724	0.013634	0.0121114	0.0188246	0.0159178	0.0168867	0.0555279	0.0319741	0.0313974	0.0217774	0.0131726	0.0172097
13590	0.0353113	0.0149613	0.0124889	0.0130595	0.0457715	0.044567	0.0311436	0.015641	0.0168175	0.0175788	0.0388949	0.0389641	0.0187554	0.0223542	0.0225618	0.0220773	0.200496	0.198904	0.0498297	0.0579963	0.0550203	0.0312128	0.0280292	0.0348808	0.0422861	0.0238768	0.0263682	0.0255377	0.0209008	0.0235999	0.0128727	0.0123882	0.0130111	0.0162639	0.0185477	0.0168867	0.0542821	0.0313743	0.0308437	0.0233462	0.0127573	0.0172328
13680	0.0341702	0.0153417	0.0122353	0.0129961	0.0486877	0.0432357	0.0306591	0.0166791	0.0129419	0.0150873	0.043601	0.0376491	0.019309	0.0221466	0.0244996	0.0232539	0.198627	0.20008	0.0505218	0.060557	0.0540514	0.0319049	0.0300363	0.0336351	0.0449852	0.0235999	0.0261606	0.0238768	0.0193782	0.0213853	0.0128727	0.0130803	0.012319	0.0168867	0.0188246	0.0163331	0.0550434	0.0318587	0.0315819	0.0215468	0.0127573	0.0173481
13770	0.0346139	0.0150247	0.0135666	0.0146444	0.046976	0.0427919	0.0286521	0.0155718	0.0163331	0.0182709	0.0417324	0.0395178	0.0209008	0.025607	0.0235307	0.0238075	0.20451	0.198142	0.0496913	0.0627716	0.0569582	0.0319741	0.0311436	0.0359882	0.0434626	0.023946	0.0251225	0.0251917	0.0186169	0.0247765	0.0144645	0.0116269	0.011973	0.02097	0.0186169	0.0168867	0.0564737	0.0330353	0.0308437	0.0228617	0.0126881	0.0188246
13860	0.0352479	0.0161024	0.0135032	0.0140104	0.0489413	0.0419044	0.0296902	0.0166791	0.0160563	0.0161255	0.0427705	0.0375799	0.0198627	0.0219389	0.024292	0.0217313	0.20271	0.200634	0.0510755	0.0594497	0.0568198	0.0304515	0.0334967	0.0350192	0.0408327	0.0258838	0.0252609	0.0243612	0.0190322	0.0210392	0.0132187	0.0134263	0.0142568	0.0184093	0.0182709	0.0166791	0.0557816	0.0329891	0.0306591	0.0214775	0.013634	0.0177865
13950	0.0366426	0.0154685	0.0128059	0.0134398	0.0462787	0.0398757	0.0306591	0.017302	0.0159178	0.0161947	0.0433242	0.0386873	0.018963	0.0244996	0.0227694	0.0224926	0.20797	0.201603	0.0503142	0.0604878	0.0559893	0.0352269	0.0312128	0.0373031	0.0424245	0.0251225	0.0274064	0.0262298	0.0197935	0.0250533	0.0148105	0.011973	0.0135648	0.0193782	0.0179249	0.0191706	0.0555971	0.0345809	0.0316511	0.0236922	0.0134494	0.0188246
14040	0.0355649	0.0160391	0.0131863	0.0121085	0.046976	0.045201	0.0281676	0.0151565	0.0132187	0.0155026	0.0407635	0.0390333	0.017648	0.0231847	0.0260222	0.0227694	0.208385	0.200911	0.0503834	0.062218	0.0575118	0.0352961	0.0300363	0.0373031	0.0426321	0.0231847	0.0261606	0.0244996	0.0215929	0.0213853	0.0131495	0.0129419	0.0137032	0.0204856	0.0184093	0.0155718	0.0567044	0.0342118	0.0306591	0.0224926	0.0132649	0.0181556
14130	0.0343603	0.0169266	0.0146444	0.0133764	0.0480538	0.0427285	0.0291366	0.0166099	0.0175096	0.0180633	0.0433242	0.038272	0.0185477	0.0228386	0.0242228	0.0227694	0.207416	0.203887	0.0500374	0.0593805	0.0534286	0.0322509	0.0328046	0.0334275	0.0424245	0.0260914	0.0257454	0.0256762	0.0194474	0.0220773	0.0131495	0.0145337	0.0130111	0.0215929	0.0168867	0.0198627	0.0542821	0.0328277	0.0314204	0.0224003	0.0135648	0.0194474
14220	0.0364524	0.0154685	0.013947	0.0121719	0.047293	0.0468492	0.0288597	0.0153642	0.0146721	0.0151565	0.0458849	0.0411095	0.0195167	0.0234615	0.0244996	0.0237383	0.211361	0.207555	0.0503142	0.062564	0.058896	0.0324585	0.0298978	0.0359882	0.0407635	0.0278216	0.027614	0.0251917	0.0215237	0.0202087	0.0108657	0.0150181	0.0119038	0.017648	0.0182017	0.0194474	0.0572581	0.0327815	0.0320664	0.022308	0.0125959	0.0184324
14310	0.033346	0.0175605	0.0136934	0.0130595	0.0489413	0.0444402	0.0305207	0.0148105	0.015987	0.0168175	0.0453312	0.0388949	0.020624	0.0231155	0.0251917	0.0221466	0.212261	0.208662	0.0530825	0.0612491	0.057235	0.0305899	0.032943	0.0343964	0.0405559	0.0242228	0.0263682	0.0240152	0.020624	0.0242228	0.0125266	0.0114193	0.0129419	0.0197243	0.0202087	0.0159178	0.0571889	0.0326431	0.0303823	0.022954	0.012296	0.0186169
14400	0.036072	0.0156587	0.0148345	0.0152149	0.047927	0.0458349	0.0289289	0.0164023	0.0142568	0.0134263	0.045262	0.0384796	0.0182709	0.0221466	0.0241536	0.0240152	0.212469	0.207278	0.0512831	0.0573042	0.0589652	0.0339811	0.0310744	0.0352961	0.0420785	0.0244304	0.024292	0.0254685	0.0220773	0.0222158	0.0115577	0.0120422	0.0116269	0.0203471	0.0208316	0.0164023	0.0558508	0.0334505	0.030267	0.0232539	0.0117423	0.0191937
14490	0.0370863	0.0162292	0.0119183	0.0140104	0.0495119	0.0464055	0.0297594	0.0162639	0.0147413	0.0153642	0.0428397	0.0391025	0.0184093	0.023946	0.0241536	0.0227694	0.211638	0.213368	0.0519752	0.0600725	0.0571658	0.032943	0.0318357	0.0343964	0.043601	0.025953	0.0263682	0.0229078	0.0213161	0.0217313	0.0130803	0.0130111	0.0122498	0.0191706	0.0175096	0.0201395	0.0564045	0.0330583	0.0319741	0.0219851	0.0127804	0.0189399
14580	0.0352479	0.0168632	0.0145176	0.0155319	0.0494485	0.0439331	0.0280292	0.015987	0.0159178	0.0147413	0.0454004	0.0395178	0.0192398	0.0233231	0.0273372	0.0235307	0.212607	0.210323	0.0497605	0.0618719	0.0598649	0.0346732	0.0325278	0.0364034	0.0422861	0.0254685	0.0267143	0.0256762	0.0211084	0.0214545	0.0125266	0.0117654	0.0120422	0.0195859	0.0171636	0.0172328	0.0571658	0.0345348	0.0314896	0.0227464	0.0121114	0.0179941
14670	0.0358818	0.0155953	0.0124889	0.0130595	0.0510967	0.0438697	0.0302439	0.0149489	0.013634	0.0162639	0.0445699	0.0384104	0.0178557	0.023946	0.0232539	0.0230463	0.215652	0.214476	0.0514907	0.0607646	0.0564737	0.0305207	0.0330814	0.0339811	0.0401406	0.0257454	0.0267835	0.023946	0.0197243	0.0243612	0.0117654	0.0140492	0.0110041	0.0178557	0.0184785	0.0181325	0.056243	0.0325278	0.0308898	0.0226771	0.0122729	0.0181556
14760	0.0364524	0.0161658	0.0128059	0.0135666	0.0490681	0.04425	0.0285829	0.0162639	0.0146029	0.0147413	0.0445007	0.0418708	0.0194474	0.022285	0.0250533	0.0221466	0.21586	0.213576	0.0518368	0.0610414	0.0600725	0.0331506	0.0294826	0.0351577	0.0418708	0.0257454	0.0261606	0.0240844	0.0193782	0.0207624	0.0143953	0.011973	0.015641	0.0162639	0.0197243	0.0184785	0.0576503	0.032597	0.0312589	0.0214083	0.0140031	0.0181556
14850	0.0359452	0.0137568	0.013313	0.0128059	0.0486877	0.0453911	0.030936	0.0172328	0.0143261	0.0157102	0.0453312	0.0387565	0.0186862	0.0218005	0.0261606	0.0240844	0.218213	0.212192	0.0517676	0.0644326	0.0596573	0.0323893	0.0301747	0.0377184	0.0409019	0.0256762	0.0269219	0.0227694	0.0234615	0.0215929	0.0150873	0.0120422	0.0146721	0.0182017	0.0172328	0.0162639	0.0586192	0.0334275	0.0311667	0.0226079	0.0139339	0.0172328
14940	0.0370229	0.0162926	0.0133764	0.0152149	0.0523647	0.0462787	0.0307976	0.0148797	0.0137032	0.0170252	0.0451928	0.0411095	0.0196551	0.0243612	0.0270603	0.0240152	0.21932	0.220151	0.0528749	0.0640174	0.0595881	0.0330814	0.0315588	0.0338427	0.0398638	0.0253993	0.0280292	0.0251225	0.0203471	0.0214545	0.0121114	0.0143261	0.0116269	0.0191014	0.0159178	0.015295	0.0588268	0.0328277	0.0310975	0.022308	0.0126881	0.0167714
15030	0.0370229	0.0186383	0.0134398	0.0143274	0.0503994	0.0451376	0.0310052	0.0166099	0.0145337	0.0160563	0.0424937	0.0387565	0.0208316	0.0221466	0.0272679	0.0211776	0.223611	0.21413	0.0525289	0.0636021	0.057581	0.0328738	0.0321817	0.0340503	0.0389641	0.0260222	0.0269911	0.0231155	0.0204164	0.0238075	0.0137032	0.0140492	0.0109349	0.0208316	0.0168867	0.0161255	0.057904	0.0330353	0.0306591	0.0224465	0.0128958	0.0179479
15120	0.0353113	0.0152149	0.0146444	0.0124889	0.0471028	0.0446938	0.0278908	0.0148797	0.0149489	0.0184785	0.0462309	0.0406251	0.0203471	0.0240152	0.0247073	0.0210392	0.219528	0.218559	0.0544667	0.0649863	0.0589652	0.032597	0.0286521	0.0333582	0.0421477	0.0244996	0.0255377	0.0229078	0.0200011	0.0222158	0.0116269	0.0139108	0.012319	0.0177172	0.0171636	0.0168867	0.0594727	0.0315358	0.0307283	0.0217082	0.0126189	0.0172559
15210	0.036706	0.0174338	0.0146444	0.0129961	0.0491949	0.0481172	0.0290674	0.0146029	0.0142568	0.0167483	0.0439471	0.0387565	0.0199319	0.0230463	0.0234615	0.0233923	0.227279	0.219251	0.0501066	0.0640866	0.0627716	0.0315588	0.0321125	0.0348808	0.0405559	0.0238768	0.0258146	0.0267835	0.0203471	0.0233923	0.0118346	0.0120422	0.0116961	0.0187554	0.0180633	0.0199319	0.0589883	0.0328507	0.0300824	0.0235076	0.0118576	0.0189168
15300	0.038481	0.0177507	0.0112844	0.0121719	0.050336	0.0457715	0.0314896	0.0152258	0.0142568	0.0142568	0.0454004	0.0407635	0.0188246	0.0227694	0.0269219	0.023946	0.223473	0.218351	0.0514907	0.064225	0.060557	0.0305207	0.0337735	0.0351577	0.0433934	0.0231847	0.0250533	0.024292	0.0195167	0.0218697	0.0131495	0.0116961	0.013634	0.0202087	0.0188246	0.0168175	0.0587576	0.0331506	0.0305438	0.0218928	0.0128265	0.0186169
15390	0.0374033	0.0168632	0.0129961	0.0123621	0.0495753	0.0458349	0.029621	0.0168867	0.017302	0.0180633	0.0442931	0.0397946	0.0180633	0.02097	0.0249149	0.0221466	0.228525	0.223819	0.0526673	0.0628408	0.0602109	0.0319741	0.029275	0.0337043	0.043255	0.0244996	0.0264374	0.0240152	0.0219389	0.0204164	0.0127343	0.0123882	0.0146721	0.0191014	0.0179941	0.0161947	0.058573	0.0316511	0.0313974	0.0221235	0.0132649	0.0177634
15480	0.0359452	0.0170534	0.0129961	0.0165462	0.0503994	0.0460251	0.0301747	0.0166099	0.015295	0.0139108	0.0468538	0.0420785	0.0186169	0.0237383	0.0236691	0.0227002	0.224718	0.227002	0.050245	0.0632561	0.060903	0.0310744	0.0297594	0.0360574	0.0404175	0.0240844	0.0264374	0.0231155	0.020624	0.0235307	0.0121114	0.0129419	0.010658	0.0188938	0.0185477	0.0173712	0.0581347	0.0322971	0.0303131	0.0224234	0.0119038	0.0182709
15570	0.0352479	0.0164828	0.0121085	0.0140738	0.0495119	0.0459617	0.0301747	0.0166791	0.0179249	0.0181325	0.0457465	0.0404175	0.0179941	0.0233231	0.0247765	0.0221466	0.227971	0.22541	0.051906	0.0678238	0.0595881	0.0304515	0.0315588	0.034258	0.0436702	0.0245688	0.0253301	0.022285	0.0214545	0.0218697	0.0141184	0.0143261	0.0125959	0.0177172	0.0181325	0.0159178	0.0597726	0.0320894	0.0311897	0.0218697	0.0136801	0.0172559
15660	0.0365158	0.0164194	0.0129327	0.0117916	0.0510333	0.0462153	0.0303131	0.0179249	0.0135648	0.0147413	0.0461617	0.039933	0.0168867	0.0236691	0.0254685	0.022631	0.229978	0.229632	0.0526673	0.0681007	0.0606954	0.0303823	0.0296902	0.0337043	0.0438087	0.0247073	0.0248457	0.0255377	0.0204856	0.0210392	0.0123882	0.0124574	0.0116961	0.0192398	0.0183401	0.0164023	0.0604878	0.0312589	0.0311205	0.0223542	0.0121806	0.0179941
15750	0.0356916	0.0182579	0.0152149	0.0124889	0.0513503	0.0465323	0.029621	0.0161947	0.0142568	0.0157102	0.0461617	0.0415248	0.0188938	0.0240152	0.0240152	0.0235999	0.231708	0.226795	0.0536362	0.0670625	0.0579963	0.0310052	0.0303823	0.0340503	0.0417324	0.0236691	0.0285137	0.025953	0.0215929	0.0223542	0.0116961	0.0112809	0.0142568	0.0204856	0.0186169	0.0179249	0.059565	0.0318126	0.0313051	0.0233	0.0124113	0.0190091
15840	0.0355649	0.0167998	0.0143274	0.01363	0.0529352	0.0481806	0.0288597	0.0150181	0.0149489	0.0154334	0.0467154	0.041248	0.0177865	0.0224926	0.0237383	0.0220081	0.23503	0.229978	0.0545359	0.0649171	0.05855	0.0301055	0.0301747	0.0350884	0.0458157	0.0280984	0.0256762	0.025607	0.022285	0.0235999	0.0130803	0.0123882	0.0110733	0.0211084	0.0201395	0.0174404	0.0593343	0.0317895	0.0331968	0.0238306	0.0121806	0.0195628
15930	0.0365792	0.0171168	0.0129961	0.0122987	0.0517307	0.0455179	0.0287905	0.0161947	0.0146721	0.01398	0.0445007	0.0409019	0.017648	0.0223542	0.0256762	0.0235307	0.230255	0.224649	0.0548819	0.0641558	0.0576503	0.0320433	0.0294134	0.0364726	0.0416632	0.0233231	0.0275448	0.0268527	0.02097	0.0204856	0.0124574	0.0143261	0.0125959	0.0197243	0.0191014	0.017648	0.058896	0.0326431	0.0308437	0.0227694	0.0131264	0.0188246
16020	0.0359452	0.0174338	0.0108406	0.0152783	0.0538227	0.0473564	0.02796	0.0166099	0.0179249	0.0200011	0.0449852	0.0388949	0.0182017	0.0208316	0.0247073	0.0227002	0.236899	0.235861	0.0527365	0.0664397	0.0602109	0.0314896	0.0305899	0.0327354	0.0449852	0.0265067	0.0278216	0.0234615	0.0197935	0.0214545	0.0118346	0.0127343	0.0121806	0.0168175	0.0178557	0.0175096	0.0597957	0.031605	0.0331045	0.0215698	0.0122498	0.0173943
16110	0.0360086	0.0183847	0.014264	0.0120451	0.0507164	0.0460251	0.0294134	0.0151565	0.015295	0.0170252	0.0473383	0.041594	0.0179249	0.0238768	0.0235999	0.0228386	0.232193	0.229909	0.0538438	0.066232	0.0618719	0.0312128	0.0315588	0.0331506	0.0447776	0.0257454	0.02796	0.0240152	0.0235307	0.0213853	0.0130111	0.0112809	0.0153642	0.0178557	0.0186862	0.0182709	0.0606493	0.0319741	0.0328277	0.0229771	0.0132187	0.0182709
16200	0.0382275	0.0164194	0.0120451	0.0140104	0.0520477	0.047293	0.0289981	0.0164023	0.0149489	0.016956	0.045262	0.044916	0.0179941	0.0233231	0.0244304	0.0227002	0.238075	0.231293	0.053567	0.0672702	0.0599341	0.032597	0.0298286	0.034258	0.0430474	0.0257454	0.026299	0.0220081	0.0218697	0.023946	0.0125266	0.0140492	0.0121806	0.0165407	0.0175096	0.0166791	0.0602571	0.0322279	0.0316973	0.0226079	0.0129188	0.0169098
16290	0.0387346	0.0174971	0.0128059	0.0128059	0.0519209	0.0481806	0.0314204	0.0167483	0.0148797	0.0163331	0.0458157	0.039933	0.0201395	0.0222158	0.0245688	0.0227002	0.235446	0.231501	0.0514907	0.0639482	0.0599341	0.0319049	0.0330814	0.0337735	0.0409019	0.0252609	0.0280984	0.0248457	0.0185477	0.0219389	0.0125266	0.0120422	0.0128035	0.0191014	0.0183401	0.0172328	0.0584577	0.0329199	0.0314204	0.0217774	0.0124574	0.0182248
16380	0.0365792	0.0182579	0.0117916	0.0150881	0.0512869	0.0478636	0.0312128	0.0157102	0.0165407	0.0161947	0.0477535	0.0431858	0.0183401	0.0233231	0.0251917	0.0249841	0.23856	0.236207	0.0516984	0.067893	0.0624256	0.0345348	0.0294826	0.0371647	0.0413864	0.0229771	0.0254685	0.0249149	0.0220773	0.0210392	0.0126651	0.0130803	0.0135648	0.0201395	0.0167483	0.0157102	0.0606723	0.0337274	0.029944	0.0226771	0.0131034	0.0175327
16470	0.039432	0.0164828	0.0129961	0.013313	0.0523013	0.0490047	0.0283061	0.0168175	0.0148797	0.0170944	0.0456081	0.0400714	0.0167483	0.0219389	0.0253301	0.0199319	0.236414	0.234269	0.0528749	0.0678238	0.0651247	0.0330122	0.0290674	0.0373031	0.0450544	0.0240844	0.024292	0.0267835	0.0200703	0.0210392	0.0111425	0.0110733	0.0125959	0.0191706	0.0168175	0.0182017	0.0619411	0.0331276	0.0311436	0.022631	0.0116039	0.0180633
16560	0.036072	0.0169266	0.013947	0.0157221	0.0507164	0.0490047	0.0307976	0.0161947	0.0155026	0.0160563	0.0487916	0.0411788	0.0184093	0.0229771	0.0242228	0.0215237	0.234753	0.23247	0.0527365	0.0683083	0.0596573	0.0307283	0.0314204	0.0339119	0.0394486	0.0269219	0.027614	0.024638	0.0230463	0.0202779	0.0128035	0.0130111	0.0146721	0.0192398	0.017302	0.0177172	0.060234	0.0320202	0.0313281	0.0226541	0.0134956	0.0180864
16650	0.036072	0.0171168	0.0130595	0.0132497	0.0516039	0.047927	0.0303823	0.0149489	0.0137032	0.0168175	0.0480303	0.039933	0.020624	0.0244304	0.0247073	0.0229078	0.243751	0.24202	0.053913	0.0707998	0.0582039	0.0307976	0.0306591	0.0370955	0.0436702	0.022285	0.0270603	0.0242228	0.0200703	0.0215929	0.0111425	0.0117654	0.0145337	0.0214545	0.0188246	0.0186169	0.0609722	0.0328507	0.0310052	0.021962	0.0124805	0.019632
16740	0.0381007	0.0171802	0.0130595	0.0126791	0.0522379	0.0487511	0.0290674	0.0151565	0.015987	0.0177172	0.0480303	0.0435318	0.0195167	0.0251917	0.0244304	0.0247073	0.24991	0.234615	0.0541899	0.0714226	0.0619411	0.0348808	0.0301055	0.0377184	0.0414556	0.024638	0.0274756	0.0263682	0.0216621	0.0225618	0.0112809	0.0116269	0.0116961	0.0179249	0.0197243	0.0134263	0.0625179	0.0342349	0.0311897	0.0235307	0.0115347	0.0170252
16830	0.0413338	0.0165462	0.0124255	0.014264	0.052428	0.0500824	0.031628	0.0186862	0.0152258	0.0164715	0.0500374	0.0426321	0.0186862	0.0225618	0.0232539	0.022631	0.249702	0.243681	0.0532209	0.0690696	0.0630485	0.0311436	0.0298286	0.0346732	0.041248	0.0238075	0.0254685	0.0234615	0.0196551	0.0193782	0.0137724	0.012319	0.0146029	0.017302	0.0171636	0.017302	0.0617797	0.0318818	0.0301747	0.0208316	0.0135648	0.0172559
16920	0.0356916	0.0185749	0.0162292	0.0132497	0.0552174	0.0483073	0.0321125	0.0166099	0.0179941	0.0173712	0.0472691	0.0433934	0.0223542	0.0233923	0.0241536	0.0220081	0.244789	0.243128	0.0523904	0.067893	0.0606954	0.0311436	0.0331506	0.0355037	0.0438087	0.0267143	0.0272679	0.0243612	0.0206932	0.0214545	0.0126651	0.0147413	0.0109349	0.0179941	0.015641	0.0179249	0.0603263	0.033266	0.032597	0.0221696	0.0127804	0.0171866
17010	0.0370229	0.0166096	0.0102701	0.0141372	0.0540763	0.0488145	0.0300363	0.0172328	0.0152258	0.0187554	0.0478919	0.0406943	0.0190322	0.0228386	0.0231155	0.0228386	0.253716	0.244027	0.0562661	0.0659552	0.0624948	0.0320433	0.0314896	0.0359882	0.0411788	0.0267143	0.027614	0.0240844	0.0203471	0.0222158	0.0130111	0.0143953	0.0109349	0.0198627	0.0199319	0.0171636	0.061572	0.0331737	0.0318357	0.0222158	0.0127804	0.0189861
17100	0.0379105	0.0165462	0.0129961	0.0130595	0.053379	0.0505262	0.0303131	0.0149489	0.0188938	0.0167483	0.0490685	0.0418708	0.0179941	0.0211776	0.025607	0.0227694	0.243197	0.247626	0.0561969	0.0668549	0.0629793	0.0317665	0.0339119	0.033289	0.0414556	0.0253993	0.0262298	0.0238768	0.0215929	0.0208316	0.0138416	0.0116961	0.0134956	0.0187554	0.0150873	0.0168867	0.0620104	0.0329891	0.0310282	0.0221004	0.0130111	0.0169098
17190	0.0371497	0.0186383	0.0124255	0.0124889	0.055788	0.0511601	0.0313512	0.0150873	0.0171636	0.0150181	0.0473383	0.0440163	0.0175096	0.022285	0.0233231	0.022285	0.24818	0.243266	0.0537054	0.0657476	0.0631869	0.0315588	0.0337735	0.0333582	0.0422169	0.0233231	0.0267143	0.0242228	0.0205548	0.02097	0.0128035	0.0127343	0.0126651	0.0184785	0.0194474	0.0191014	0.06088	0.0328969	0.0307514	0.0219159	0.0127343	0.0190091
17280	0.0382909	0.0172436	0.0129961	0.0108406	0.0547737	0.0491949	0.0287213	0.0181325	0.0139108	0.0166791	0.0512139	0.0423553	0.0170944	0.0188246	0.0244996	0.0237383	0.247003	0.24555	0.0557816	0.0730836	0.0635329	0.0318357	0.0295518	0.0380644	0.0423553	0.024292	0.0258838	0.0265067	0.0214545	0.0214545	0.0123882	0.0116961	0.0125959	0.0209008	0.018963	0.0177172	0.0641327	0.0331506	0.0308437	0.0231385	0.0122267	0.0191937
17370	0.036072	0.0177507	0.0130595	0.013947	0.0532522	0.0519209	0.0301055	0.0170944	0.0161947	0.0173712	0.0512831	0.041248	0.0175096	0.0238075	0.0253301	0.0220773	0.254339	0.244443	0.0566121	0.0680314	0.0627716	0.0294134	0.0301747	0.0357805	0.043255	0.023946	0.0265067	0.0268527	0.0198627	0.0221466	0.0132187	0.0129419	0.0130803	0.0195167	0.0185477	0.0173712	0.0624717	0.0317895	0.0312359	0.022954	0.0130803	0.0184785
17460	0.0374033	0.0161024	0.0124889	0.0167364	0.0535058	0.0516039	0.0302439	0.017302	0.0145337	0.015641	0.0492069	0.0425629	0.0173712	0.022631	0.0258146	0.0227694	0.252055	0.249218	0.0546743	0.0718379	0.0649171	0.0310744	0.0301747	0.0297594	0.0416632	0.0237383	0.025953	0.024292	0.022631	0.0220081	0.0131495	0.0117654	0.0150181	0.0181325	0.0168175	0.0181325	0.0638098	0.0303362	0.0304515	0.0229771	0.013311	0.0176942
17550	0.0378471	0.0171802	0.0121085	0.0143908	0.0544567	0.0494485	0.0348116	0.0184785	0.0146029	0.015987	0.0487916	0.0406251	0.0182709	0.0213853	0.0255377	0.023946	0.255516	0.253993	0.0534286	0.067893	0.0631869	0.0315588	0.0295518	0.033289	0.0418016	0.0244304	0.026299	0.0238075	0.0211776	0.0241536	0.0145337	0.0152258	0.0129419	0.0207624	0.0214545	0.0177865	0.0615028	0.0314666	0.0308437	0.0230463	0.0142338	0.0200011
17640	0.0358818	0.0183847	0.0129327	0.0129327	0.0559782	0.0492583	0.0303823	0.015641	0.0152258	0.0166791	0.0481688	0.0421477	0.0185477	0.0238075	0.0248457	0.0208316	0.255793	0.248457	0.0549511	0.067893	0.0674778	0.0330814	0.0295518	0.0371647	0.0430474	0.0247073	0.0256762	0.0244304	0.0206932	0.0206932	0.0117654	0.0110041	0.0137032	0.0177172	0.0192398	0.016956	0.0634407	0.033266	0.0311436	0.0219389	0.0121575	0.017971
17730	0.0381007	0.0166096	0.0154685	0.0127425	0.0529352	0.05097	0.0340503	0.0158486	0.0134956	0.0146721	0.0496913	0.0420092	0.0195167	0.0224926	0.0222158	0.0237383	0.255031	0.253578	0.0543283	0.0690696	0.065886	0.0323201	0.0312128	0.0332198	0.0449852	0.0272679	0.0265067	0.0244996	0.0196551	0.0228386	0.0134263	0.0110041	0.0115577	0.0213853	0.0184093	0.0195167	0.0630946	0.0322509	0.0329199	0.0223311	0.0119961	0.0197704
17820	0.039432	0.0167998	0.0146444	0.0129327	0.0562952	0.0521745	0.0304515	0.0175096	0.0166099	0.0161255	0.0489993	0.0436702	0.0184093	0.0234615	0.0257454	0.0237383	0.254478	0.253716	0.0571658	0.0684467	0.0664397	0.0343272	0.0289289	0.0370263	0.0425629	0.0235999	0.0258146	0.0251917	0.0209008	0.0207624	0.0127343	0.0123882	0.0128727	0.02097	0.0210392	0.0165407	0.0640174	0.0334275	0.0306591	0.022285	0.0126651	0.0195167
17910	0.0401293	0.0162292	0.0123621	0.0138836	0.0557246	0.0521111	0.0325278	0.0170944	0.01398	0.0157102	0.0509371	0.0427705	0.0183401	0.0222158	0.0262298	0.0218005	0.256139	0.249218	0.0559893	0.0694848	0.0635329	0.0337043	0.0313512	0.03495	0.0444315	0.0227002	0.0263682	0.0244996	0.02097	0.0229078	0.0129419	0.0112809	0.0112809	0.0174404	0.0187554	0.0163331	0.0630023	0.0333352	0.0311667	0.0227925	0.0118346	0.0175096
18000	0.0377203	0.0174971	0.0125523	0.0128059	0.0540763	0.0514771	0.029275	0.0143953	0.015295	0.015295	0.0516292	0.0446391	0.0173712	0.0222158	0.0260222	0.0243612	0.260914	0.256554	0.0556432	0.0739833	0.0658168	0.0298978	0.0303823	0.0337043	0.0424937	0.0260222	0.0260914	0.0236691	0.0222158	0.0220773	0.0116269	0.012319	0.0119038	0.0170252	0.0182709	0.0177172	0.0651478	0.0313281	0.0315358	0.0226541	0.0119499	0.0176711
18090	0.0373399	0.0161658	0.013313	0.0130595	0.055471	0.0523013	0.0319741	0.0179249	0.015295	0.0163331	0.0523904	0.0451928	0.0186169	0.0240844	0.0237383	0.0231847	0.270188	0.256277	0.0530133	0.0755751	0.0658168	0.0299671	0.0301747	0.0375799	0.0445007	0.0274756	0.0265067	0.0251225	0.0207624	0.0214545	0.0121806	0.010658	0.0115577	0.0184785	0.0172328	0.02097	0.0648017	0.0325739	0.0328277	0.0224465	0.0114655	0.0188938
18180	0.0382909	0.0185749	0.0121085	0.01363	0.056105	0.0504628	0.0307976	0.0165407	0.0151565	0.015987	0.0501758	0.0426321	0.0177865	0.0218697	0.0244304	0.0224234	0.259738	0.256485	0.0570274	0.0687927	0.0668549	0.0302439	0.0307976	0.0359189	0.0436702	0.0289981	0.025607	0.0251917	0.0188938	0.0242228	0.0146721	0.0110733	0.011973	0.02097	0.0173712	0.0178557	0.064225	0.0323201	0.0327584	0.0227694	0.0125728	0.0187323
18270	0.0375935	0.0185749	0.0123621	0.0148979	0.0569291	0.0511601	0.032943	0.0152258	0.0180633	0.0170252	0.0525981	0.0451236	0.018963	0.024638	0.0243612	0.0223542	0.261191	0.258077	0.0566121	0.0716303	0.0660244	0.0319049	0.0301747	0.0352961	0.0425629	0.0243612	0.0256762	0.0244996	0.0208316	0.0210392	0.0120422	0.0146029	0.0133571	0.0177172	0.0171636	0.0164715	0.0647556	0.0324585	0.0308668	0.0221235	0.0133341	0.0171174
18360	0.0390516	0.0165462	0.0135666	0.0135666	0.0542031	0.0516039	0.0348808	0.0161947	0.0152258	0.0160563	0.050591	0.0433242	0.0177172	0.0224926	0.0237383	0.0216621	0.270188	0.258699	0.0541206	0.0710074	0.0641558	0.030936	0.0316973	0.0356421	0.043601	0.0265067	0.0281676	0.0243612	0.0202087	0.0223542	0.0131495	0.0110041	0.0128727	0.0191014	0.0188938	0.016956	0.0630946	0.0327584	0.0327584	0.022308	0.0123421	0.018317
18450	0.0386712	0.0164828	0.0128693	0.0135666	0.0555344	0.0520477	0.0298286	0.0165407	0.0173712	0.016956	0.0501758	0.0434626	0.0177172	0.0252609	0.0236691	0.0214545	0.266382	0.256554	0.0581347	0.0697616	0.0676162	0.034258	0.0287905	0.0347424	0.0418708	0.024638	0.0261606	0.0262298	0.0198627	0.0219389	0.0103812	0.0143261	0.0129419	0.017302	0.0170252	0.017302	0.0651709	0.032597	0.0308898	0.0226771	0.0125497	0.0172097
18540	0.0386078	0.0176873	0.0114746	0.0138202	0.0547737	0.0523013	0.0341195	0.0165407	0.0148105	0.015987	0.0525981	0.0443623	0.0187554	0.0224234	0.0248457	0.0222158	0.269081	0.265897	0.0543283	0.072876	0.0646403	0.0301747	0.0319049	0.0337735	0.0431858	0.0221466	0.0260914	0.0231155	0.0223542	0.0225618	0.0116961	0.0108657	0.0110041	0.0181325	0.0177172	0.0157102	0.0639482	0.031951	0.0304746	0.0226771	0.0111886	0.0171866
18630	0.0386712	0.0154685	0.0126157	0.0145176	0.0555978	0.0510967	0.0296902	0.0154334	0.0143261	0.0163331	0.0542591	0.0448468	0.0198627	0.0251917	0.0244304	0.0235999	0.26216	0.260706	0.0550896	0.0706614	0.0664397	0.0315588	0.0295518	0.0341195	0.0446391	0.0272679	0.0268527	0.0233923	0.022285	0.0228386	0.0107964	0.0103812	0.012319	0.0184093	0.0170252	0.0159178	0.0640635	0.0317434	0.0329199	0.0228386	0.0111656	0.0171174
18720	0.039749	0.0151515	0.0126791	0.0123621	0.0574997	0.0547737	0.0310052	0.0164715	0.0158486	0.016956	0.0507987	0.0451928	0.0194474	0.0249149	0.025607	0.024638	0.265343	0.263613	0.0551588	0.0718379	0.0651939	0.0357113	0.0327354	0.0369571	0.0441547	0.0265067	0.025953	0.0249149	0.0228386	0.0215929	0.011973	0.0130111	0.0143261	0.0183401	0.0183401	0.0170944	0.0640635	0.0351346	0.0322048	0.0231155	0.0131034	0.0179249
18810	0.0380373	0.0161024	0.014264	0.0136934	0.0580068	0.0514137	0.0313512	0.0164715	0.0139108	0.0195167	0.0519752	0.0478919	0.0186862	0.0227002	0.0247765	0.0228386	0.270465	0.262714	0.0559893	0.0746754	0.0666473	0.0321817	0.0324585	0.034258	0.0408327	0.0235307	0.0258146	0.0245688	0.0215929	0.0218005	0.0131495	0.0116961	0.0135648	0.0173712	0.0164023	0.017648	0.0657707	0.0329661	0.0300593	0.0226541	0.0128035	0.0171405
18900	0.0393686	0.0171168	0.0140104	0.0133764	0.0545201	0.053696	0.0323893	0.0154334	0.015987	0.0160563	0.0521136	0.0449852	0.0183401	0.0219389	0.0253993	0.0224926	0.27178	0.268527	0.0601417	0.0731528	0.0679622	0.0319049	0.0338427	0.0356421	0.0418708	0.0266451	0.0265759	0.0247073	0.0207624	0.0215237	0.0117654	0.0134956	0.0119038	0.0200703	0.0200703	0.0175788	0.0670856	0.0337966	0.0316973	0.0223311	0.0123882	0.0192398
18990	0.0390516	0.0168632	0.0120451	0.0129327	0.0578167	0.0519209	0.0294134	0.0165407	0.015641	0.0188246	0.0510063	0.0460233	0.0198627	0.0222158	0.0292058	0.0235999	0.270811	0.263613	0.0579271	0.076198	0.0663012	0.0339811	0.029275	0.0365418	0.0422861	0.0260222	0.0265759	0.0257454	0.0206932	0.0221466	0.0114193	0.0116961	0.0116961	0.0179941	0.0179249	0.016956	0.0668088	0.033266	0.031628	0.0228617	0.0116039	0.017625
19080	0.0381641	0.0165462	0.0123621	0.016356	0.0580702	0.0519209	0.0328046	0.0177865	0.017648	0.0167483	0.0507987	0.0438779	0.018963	0.0258838	0.0229078	0.0229771	0.27524	0.26479	0.0578579	0.0731528	0.0679622	0.0308668	0.0304515	0.0343964	0.0441547	0.0274064	0.0248457	0.0238768	0.018963	0.0235307	0.0137032	0.0143261	0.0116961	0.0175788	0.0183401	0.0175788	0.0663243	0.0319049	0.0321356	0.0221235	0.0132418	0.0178326
19170	0.0374667	0.0181311	0.0116648	0.0136934	0.0581336	0.0517307	0.031282	0.0164715	0.0167483	0.0166099	0.0495529	0.0438087	0.0182709	0.0210392	0.0242228	0.0210392	0.275102	0.272887	0.0580655	0.0734989	0.0686543	0.030936	0.0289981	0.0352961	0.0431858	0.026299	0.0264374	0.0243612	0.022285	0.020624	0.0110733	0.011973	0.0143261	0.0217313	0.0200703	0.0160563	0.0667396	0.0317434	0.0319741	0.0224234	0.0124574	0.019286
19260	0.0374033	0.0181311	0.0129327	0.0145176	0.0604793	0.0549005	0.0337043	0.0149489	0.0188938	0.0166791	0.0507987	0.0438087	0.0191014	0.0217313	0.024638	0.0243612	0.27787	0.266866	0.0557816	0.0735681	0.0697616	0.0324585	0.03495	0.0328046	0.0390333	0.0260222	0.0252609	0.0238768	0.0230463	0.0218697	0.0114193	0.0110041	0.010658	0.0188938	0.0186862	0.0187554	0.0663705	0.0334044	0.0301055	0.0229309	0.0110271	0.0187784
19350	0.0374033	0.0183213	0.0129961	0.016673	0.0600355	0.0529986	0.0328046	0.0165407	0.0182017	0.0174404	0.0494145	0.0456081	0.0204856	0.0248457	0.024638	0.0218005	0.272057	0.26998	0.0561277	0.072876	0.0743294	0.0334275	0.0328738	0.0351577	0.0439471	0.0274064	0.02796	0.024292	0.0204164	0.0218005	0.0117654	0.0120422	0.0129419	0.0211084	0.0202779	0.0159178	0.0677777	0.0338196	0.0331045	0.0221696	0.0122498	0.0191014
19440	0.0408901	0.0171168	0.0132497	0.0127425	0.0577533	0.0537594	0.0303823	0.0165407	0.0139108	0.0164023	0.0512139	0.0458157	0.019309	0.0252609	0.0245688	0.024292	0.274548	0.268319	0.0555048	0.0754367	0.0685159	0.0339811	0.0300363	0.0361266	0.0405559	0.0264374	0.0269911	0.0238768	0.020624	0.0219389	0.0141876	0.0120422	0.0129419	0.0184785	0.0175788	0.0159178	0.0664858	0.0333813	0.0313281	0.0221466	0.0130572	0.0173251
19530	0.036072	0.0176239	0.0138836	0.0151515	0.0600355	0.0559148	0.0333582	0.0179249	0.0155026	0.0181325	0.0554356	0.0445699	0.0187554	0.0227694	0.0236691	0.0228386	0.276624	0.269219	0.0613183	0.0738449	0.0730836	0.0314896	0.0315588	0.0343964	0.0439471	0.0287905	0.0260222	0.0258838	0.02097	0.0215929	0.0116961	0.0140492	0.0135648	0.0197243	0.0175096	0.015987	0.0694156	0.0324816	0.0329199	0.0228156	0.0131034	0.0177403
19620	0.0389882	0.0168632	0.01363	0.0122353	0.0581336	0.0568657	0.0307283	0.0168867	0.0148797	0.0157794	0.0537054	0.0472691	0.0174404	0.0225618	0.0234615	0.0216621	0.275794	0.276071	0.0587576	0.0721839	0.0705921	0.0289981	0.0328738	0.0343964	0.0426321	0.0253993	0.025607	0.0251225	0.0201395	0.022631	0.0124574	0.013634	0.0124574	0.0190322	0.018963	0.0175096	0.0671779	0.0320894	0.0312128	0.022631	0.0128496	0.0185016
19710	0.0385444	0.0174338	0.01363	0.013313	0.0576899	0.0555344	0.0310052	0.0173712	0.0149489	0.0153642	0.0483072	0.0458157	0.0173712	0.0227002	0.0260222	0.0252609	0.278008	0.272541	0.0544667	0.0771669	0.0696924	0.0314896	0.0285137	0.0391717	0.0414556	0.0247765	0.026299	0.0249841	0.0211776	0.0243612	0.0139108	0.0130111	0.0122498	0.0200011	0.0191706	0.0165407	0.0671087	0.0330583	0.0308437	0.0235076	0.0130572	0.0185708
19800	0.0384176	0.0173704	0.0128059	0.0121085	0.0583238	0.0549005	0.0308668	0.0164715	0.0142568	0.0163331	0.0518368	0.0469922	0.0211084	0.022631	0.0249841	0.022285	0.282299	0.279047	0.0582039	0.0762672	0.0703153	0.0334275	0.0312128	0.0359882	0.0413172	0.0248457	0.0258838	0.0253993	0.0200703	0.0221466	0.0110733	0.0128035	0.0120422	0.0204856	0.0204164	0.0157794	0.0682621	0.0335428	0.0306822	0.0225387	0.011973	0.0188938
19890	0.0384176	0.0164828	0.01363	0.0143274	0.0613034	0.0553442	0.0306591	0.0195859	0.0151565	0.0157102	0.0527365	0.0484456	0.0192398	0.0220773	0.0263682	0.023946	0.281953	0.276347	0.0618027	0.0699693	0.0685159	0.0316973	0.0299671	0.0348808	0.0425629	0.0258838	0.0253301	0.0238768	0.0201395	0.0233231	0.0144645	0.0105196	0.0117654	0.0185477	0.0185477	0.0164023	0.0667626	0.0321817	0.0312589	0.0224465	0.0122498	0.0178326
19980	0.0401293	0.0180677	0.0158489	0.0133764	0.0603525	0.0550273	0.0331506	0.0164715	0.0152258	0.0179941	0.0543975	0.0480303	0.018963	0.0253301	0.0251917	0.0228386	0.283753	0.280777	0.058896	0.074883	0.0714918	0.0322509	0.032943	0.033289	0.0394486	0.0233923	0.024638	0.0232539	0.0200703	0.0200703	0.0139108	0.0120422	0.012319	0.0178557	0.0177865	0.0173712	0.0684236	0.0328277	0.0291596	0.0211315	0.0127573	0.0176711
20070	0.0379739	0.0171168	0.0138836	0.0136934	0.0595917	0.0550273	0.0341887	0.015641	0.0138416	0.015641	0.0528057	0.0458849	0.0186169	0.0237383	0.0235307	0.0235999	0.284306	0.27697	0.0564737	0.0753675	0.0704537	0.0314896	0.0288597	0.0337735	0.0409019	0.0255377	0.0252609	0.0252609	0.0192398	0.0219389	0.0141876	0.0128035	0.013634	0.0191014	0.0206932	0.0204164	0.0674316	0.0313743	0.0305669	0.0221466	0.0135417	0.0200703
20160	0.0374667	0.0195892	0.013313	0.0155319	0.0600355	0.0581336	0.0336351	0.0148105	0.017302	0.0170944	0.0532209	0.0450544	0.0180633	0.0230463	0.0233923	0.0223542	0.280708	0.281884	0.0558508	0.0762672	0.0687927	0.0339811	0.0306591	0.0377876	0.0428397	0.0245688	0.027614	0.0229078	0.0208316	0.024292	0.0124574	0.0145337	0.0139108	0.0203471	0.0195167	0.0174404	0.0669703	0.0341426	0.0316742	0.0226771	0.013634	0.0191014
20250	0.0405731	0.0171168	0.0121085	0.011538	0.0596551	0.0550907	0.0288597	0.0161947	0.0173712	0.0173712	0.0546051	0.0475459	0.0177172	0.0233231	0.0250533	0.0220081	0.283337	0.277109	0.0581347	0.0769593	0.0705921	0.032943	0.0302439	0.0396562	0.041248	0.0236691	0.0265067	0.025953	0.020624	0.0224234	0.0124574	0.0133571	0.0109349	0.0177172	0.0181325	0.0171636	0.068562	0.034281	0.0304746	0.0230001	0.0122498	0.0176711
20340	0.0389248	0.0164194	0.0141372	0.0132497	0.0604793	0.0578801	0.0314896	0.0194474	0.0138416	0.0164715	0.0532209	0.0447776	0.0200703	0.0236691	0.0257454	0.0235999	0.289082	0.278839	0.0579963	0.0770285	0.0698309	0.0306591	0.0290674	0.0337735	0.0420092	0.0252609	0.0276832	0.024292	0.0232539	0.0200011	0.0117654	0.01398	0.0104504	0.0171636	0.0173712	0.0164023	0.0682852	0.0311667	0.0316511	0.0225157	0.0120653	0.016979
20430	0.0394954	0.0161658	0.0124255	0.0129961	0.0606695	0.0578801	0.0324585	0.0174404	0.015987	0.0166791	0.0531517	0.046577	0.0170252	0.022285	0.0266451	0.025953	0.290327	0.282991	0.0581347	0.0781358	0.0707998	0.0323201	0.0288597	0.0337043	0.0440163	0.0266451	0.0281676	0.0229771	0.0211776	0.0224926	0.0116961	0.0114885	0.0148105	0.0184785	0.0184093	0.0184785	0.0690234	0.031628	0.032943	0.0222158	0.0126651	0.0184555
20520	0.039115	0.0176239	0.014264	0.0146444	0.0605427	0.058197	0.032597	0.0184785	0.0145337	0.0166099	0.0531517	0.0479611	0.0179249	0.0222158	0.025953	0.0224926	0.285137	0.276694	0.057581	0.0793816	0.0727376	0.0345348	0.0310744	0.0368879	0.0413864	0.024292	0.0275448	0.0240152	0.0237383	0.0216621	0.0111425	0.0120422	0.01398	0.017302	0.0164715	0.019309	0.0699001	0.0341657	0.0310744	0.0231385	0.0123882	0.0176942
20610	0.0382275	0.0152149	0.0135666	0.0145176	0.0599721	0.0592114	0.0335659	0.0184785	0.0148105	0.0167483	0.051906	0.0461617	0.0191706	0.0218005	0.0233231	0.0224926	0.293234	0.282438	0.0586192	0.0764748	0.0719763	0.032597	0.0306591	0.0361266	0.0447084	0.0251917	0.0288597	0.0242228	0.0211776	0.0219389	0.0134956	0.011973	0.0125266	0.0191014	0.0182709	0.0184093	0.0690234	0.0331276	0.0329199	0.0224465	0.0126651	0.0185939
20700	0.0381641	0.0168632	0.0129961	0.013313	0.0617472	0.0559782	0.0323893	0.0168867	0.0141876	0.0180633	0.0548127	0.0474767	0.0171636	0.0224234	0.0242228	0.0238768	0.285829	0.283337	0.05855	0.07952	0.0710074	0.0321817	0.0323893	0.0322509	0.0424245	0.0260914	0.0272679	0.0240152	0.0194474	0.0213161	0.0114885	0.0116961	0.0148797	0.0200703	0.0179941	0.0185477	0.0696924	0.032274	0.0319279	0.0215929	0.0126881	0.0188707
20790	0.0405097	0.0174971	0.0123621	0.013947	0.0614302	0.0574363	0.034258	0.0164715	0.0179249	0.016956	0.0514907	0.0476151	0.0188938	0.0253301	0.0258838	0.0220773	0.290812	0.288044	0.0590344	0.0770977	0.0741218	0.0341195	0.0290674	0.0350884	0.0410403	0.0247073	0.0249149	0.0243612	0.0212469	0.0231847	0.0115577	0.010658	0.0145337	0.0195167	0.0197243	0.0150181	0.0700846	0.0327584	0.0302208	0.0229309	0.0122498	0.0180864
20880	0.039115	0.0183847	0.013313	0.0160391	0.0626347	0.0580702	0.0318357	0.0164715	0.0165407	0.0181325	0.0568198	0.0487224	0.0185477	0.0235999	0.0256762	0.0221466	0.29711	0.288805	0.0576503	0.0788971	0.0721839	0.0305899	0.0298978	0.0352269	0.0422169	0.0257454	0.0276832	0.0229771	0.0195167	0.0240844	0.0117654	0.0108657	0.0143953	0.0207624	0.017302	0.0129419	0.0695771	0.0319049	0.0318818	0.0221927	0.0123421	0.0170021
20970	0.0413338	0.0174971	0.0136934	0.0130595	0.0653607	0.0562952	0.0314204	0.0175096	0.0170944	0.0170944	0.0541206	0.049899	0.0202087	0.0204164	0.027614	0.0231155	0.297525	0.294134	0.0582039	0.079866	0.0751599	0.0312128	0.0307283	0.03495	0.0449852	0.0266451	0.0251917	0.0240152	0.0235999	0.024292	0.0107964	0.0111425	0.0143261	0.018963	0.0181325	0.015641	0.0710766	0.0322971	0.032274	0.023969	0.0120883	0.0175788
21060	0.0386078	0.0172436	0.0126791	0.0143274	0.0617472	0.0581336	0.0354345	0.0165407	0.0158486	0.0188246	0.0608338	0.0469922	0.0187554	0.0209008	0.0240844	0.0227002	0.291988	0.289566	0.0590344	0.0794508	0.073222	0.0314896	0.0310052	0.0323201	0.0415248	0.024292	0.026299	0.0270603	0.0211084	0.0227694	0.0119038	0.0119038	0.0132187	0.0208316	0.015987	0.0168867	0.0705691	0.031605	0.0307053	0.0236461	0.0123421	0.0179018
21150	0.0377203	0.0205401	0.0126791	0.0134398	0.0644732	0.0601623	0.0338427	0.0171636	0.0146029	0.0167483	0.0548127	0.0494837	0.0194474	0.0215237	0.0260222	0.0224926	0.291504	0.287559	0.0611799	0.0786203	0.0734297	0.031628	0.031628	0.0353653	0.0433934	0.0266451	0.0260914	0.0287213	0.0203471	0.0213161	0.0137032	0.0149489	0.0114193	0.0179941	0.0180633	0.0177172	0.0710766	0.0328738	0.0320433	0.0234615	0.0133571	0.0179249
21240	0.0398123	0.0161024	0.0134398	0.0148345	0.0611132	0.0578801	0.0317665	0.0165407	0.0155718	0.0166791	0.0539822	0.0480995	0.0185477	0.022285	0.0268527	0.0224926	0.291919	0.29095	0.0574426	0.0804889	0.0747446	0.0321817	0.0287905	0.0339811	0.0383412	0.0235999	0.0263682	0.0283061	0.0225618	0.0211084	0.0145337	0.0113501	0.0122498	0.0208316	0.0191014	0.0166791	0.070892	0.0316511	0.0294365	0.0239921	0.0127112	0.0188707
21330	0.0403829	0.016673	0.013947	0.0126791	0.0627615	0.0575631	0.0355037	0.0161947	0.0154334	0.0152258	0.0553664	0.0494145	0.0215237	0.0234615	0.0255377	0.0233231	0.303477	0.291227	0.0569582	0.0784819	0.072876	0.0328046	0.0294826	0.0363342	0.041594	0.0235999	0.0253993	0.0240152	0.0200011	0.023946	0.0114885	0.0116961	0.0154334	0.0186169	0.0172328	0.0161255	0.0694387	0.0328738	0.0301978	0.0226541	0.0128727	0.0173251
21420	0.039749	0.0188285	0.0134398	0.0152149	0.0662483	0.0590212	0.0314896	0.0154334	0.0178557	0.0170252	0.0542591	0.0488608	0.0215237	0.0229771	0.0268527	0.0249149	0.300501	0.296072	0.0602802	0.0776514	0.0743294	0.0328046	0.0305207	0.0359189	0.0431166	0.0240152	0.0274064	0.0211084	0.0206932	0.0249149	0.0121806	0.0114885	0.0130111	0.0182709	0.0188938	0.0160563	0.0707536	0.0330814	0.0315127	0.0222388	0.0122267	0.0177403
21510	0.038798	0.0183213	0.0142006	0.0128693	0.0649803	0.0596551	0.0310744	0.0181325	0.0138416	0.0173712	0.0543975	0.0505218	0.017648	0.0220773	0.024292	0.0231155	0.297871	0.292404	0.0632561	0.0784126	0.0759212	0.0313512	0.032597	0.0324585	0.0450544	0.0254685	0.029621	0.0245688	0.0215929	0.0230463	0.0108657	0.0113501	0.012319	0.0182709	0.0190322	0.0188938	0.07253	0.0321356	0.0333813	0.0230693	0.0115116	0.0187323
21600	0.0377203	0.0185749	0.014581	0.014581	0.0662483	0.058831	0.0294134	0.0188938	0.0165407	0.0163331	0.0582731	0.0485148	0.018963	0.024292	0.0247765	0.0245688	0.303408	0.294618	0.057235	0.0796584	0.0755751	0.0314204	0.0311436	0.0337043	0.0405559	0.0257454	0.0253301	0.0248457	0.0199319	0.0222158	0.0116961	0.0116269	0.0135648	0.0184093	0.0186862	0.0173712	0.0708228	0.0320894	0.0305438	0.0223311	0.012296	0.0181556
21690	0.0386712	0.0195892	0.0129327	0.014264	0.0631419	0.0602891	0.0325278	0.0161255	0.015641	0.015295	0.0552972	0.0472691	0.0192398	0.0224234	0.0240152	0.0229078	0.302854	0.299325	0.0613183	0.0757827	0.07952	0.0328046	0.032597	0.0348116	0.0413864	0.0277524	0.0258838	0.0260914	0.0195859	0.0211776	0.0123882	0.0110041	0.0122498	0.0199319	0.018963	0.015295	0.072207	0.0334044	0.0316742	0.022285	0.0118807	0.0180633
21780	0.039749	0.0170534	0.0140104	0.0133764	0.0650437	0.0602257	0.0300363	0.0192398	0.015987	0.0171636	0.0560585	0.0480303	0.0195167	0.0235307	0.0243612	0.0221466	0.308183	0.298356	0.0606954	0.079866	0.0747446	0.0324585	0.0307976	0.0397254	0.0480303	0.0241536	0.0308668	0.0264374	0.0210392	0.022285	0.0129419	0.0129419	0.0119038	0.0182709	0.017648	0.0182017	0.0717687	0.0343272	0.0343502	0.0232539	0.0125959	0.0180402
21870	0.0396856	0.0202232	0.0135666	0.0126791	0.0639026	0.0592748	0.0332198	0.0191706	0.0164715	0.0170252	0.0573734	0.0508679	0.0186862	0.0233923	0.0263682	0.0258146	0.304792	0.304515	0.057235	0.0768901	0.073222	0.0293442	0.0295518	0.0345348	0.0438087	0.023946	0.0289981	0.0244996	0.0217313	0.024292	0.0117654	0.0122498	0.0142568	0.0187554	0.0183401	0.0162639	0.0691157	0.0311436	0.0322509	0.0235076	0.0127573	0.0177865
21960	0.041207	0.0179409	0.0135032	0.0152149	0.0642196	0.0604159	0.0322509	0.0179249	0.0128727	0.0163331	0.0553664	0.0507987	0.0193782	0.0223542	0.0253301	0.0218005	0.305622	0.299255	0.0631177	0.0795892	0.0743294	0.0314204	0.0296902	0.0364726	0.0440163	0.0252609	0.0276832	0.0235307	0.0220081	0.0235999	0.0116961	0.012319	0.0121806	0.0204164	0.0179941	0.0150873	0.0723454	0.0325278	0.0323201	0.0230463	0.0120653	0.0178326
22050	0.0381641	0.0174971	0.0129961	0.0127425	0.0633321	0.0582604	0.034604	0.0168867	0.0171636	0.0164715	0.0557124	0.0481688	0.0194474	0.0247073	0.0257454	0.0224234	0.305622	0.304792	0.0593805	0.0803505	0.0747446	0.0334275	0.0298286	0.0370263	0.0413172	0.0252609	0.0280984	0.0238768	0.0209008	0.0251917	0.0116961	0.0114885	0.0132187	0.017302	0.0175096	0.0163331	0.0714918	0.0334275	0.0315588	0.0233231	0.0121345	0.0170482
22140	0.038481	0.019082	0.0129961	0.0145176	0.0631419	0.0601623	0.0323893	0.0197935	0.0161255	0.017302	0.0593805	0.0477535	0.0204164	0.0244996	0.0243612	0.0236691	0.306591	0.297387	0.0595881	0.0820115	0.072876	0.0326662	0.0290674	0.0335659	0.045262	0.0248457	0.0281676	0.0264374	0.0224234	0.0245688	0.0111425	0.0125959	0.0122498	0.0180633	0.0197243	0.0195167	0.0714918	0.0317665	0.0327584	0.0244766	0.0119961	0.0191014
22230	0.0384176	0.0181311	0.0122987	0.0151515	0.0633321	0.0613668	0.0310052	0.0152258	0.0145337	0.0173712	0.0562661	0.0499682	0.018963	0.0227694	0.0253301	0.024292	0.30756	0.299809	0.0597265	0.081181	0.074191	0.0311436	0.0301055	0.0350192	0.0425629	0.0241536	0.0292058	0.0274756	0.0212469	0.022285	0.0120422	0.0117654	0.0137032	0.0191014	0.0178557	0.0162639	0.0716995	0.0320894	0.0319741	0.0236691	0.0125036	0.0177403
22320	0.0385444	0.0179409	0.0113478	0.0145176	0.0658045	0.0623811	0.0310744	0.0163331	0.0161947	0.015987	0.0548127	0.0488608	0.0182709	0.0218697	0.0250533	0.0223542	0.312543	0.306315	0.0597957	0.0818038	0.0791047	0.0334967	0.0288597	0.0355729	0.0431166	0.0244996	0.0272679	0.0261606	0.0196551	0.0225618	0.011973	0.0107964	0.0128727	0.0188938	0.016956	0.0179249	0.0735681	0.0326431	0.031628	0.0227925	0.0118807	0.0179249
22410	0.0377837	0.0199062	0.0132497	0.0147711	0.0627615	0.0590212	0.031628	0.0177865	0.0165407	0.016956	0.0574426	0.0499682	0.0195167	0.0233231	0.0233923	0.0224926	0.306661	0.302993	0.0628408	0.0770285	0.0759904	0.0328738	0.0325278	0.0352269	0.0414556	0.0242228	0.0258146	0.0250533	0.0208316	0.0260222	0.0116961	0.00968912	0.0155718	0.0200011	0.0178557	0.0181325	0.0719532	0.0335428	0.0304977	0.023969	0.012319	0.0186631
22500	0.0400659	0.0178775	0.0123621	0.0147077	0.0652339	0.0607962	0.032943	0.018963	0.0148797	0.016956	0.0554356	0.0499682	0.0187554	0.0220773	0.0250533	0.024292	0.30929	0.301678	0.0603494	0.081873	0.0771669	0.0317665	0.0328738	0.0325278	0.0438779	0.0240152	0.0265067	0.0240152	0.0232539	0.0231847	0.0137032	0.011973	0.0127343	0.0182709	0.0183401	0.0168867	0.0731298	0.0323893	0.0314666	0.0234846	0.0128035	0.0178326
22590	0.0408901	0.0174971	0.0119817	0.01363	0.0656143	0.0614936	0.031282	0.0167483	0.0155718	0.019309	0.0549511	0.0483764	0.019309	0.0218005	0.0263682	0.0231847	0.30936	0.306937	0.0621488	0.0809733	0.0755059	0.0328046	0.0322509	0.0326662	0.0445007	0.0254685	0.0275448	0.0254685	0.0215929	0.0218697	0.0130803	0.0140492	0.0115577	0.0195167	0.0188938	0.0171636	0.072876	0.0325739	0.0325047	0.0229771	0.0128958	0.0185247
22680	0.0409535	0.0199062	0.0128693	0.0144542	0.0671358	0.0620642	0.0306591	0.0171636	0.0155026	0.015641	0.0560585	0.0493453	0.0187554	0.0220773	0.0264374	0.024638	0.318703	0.307976	0.0610414	0.0813194	0.0752291	0.0322509	0.030936	0.0364726	0.041594	0.0248457	0.0256762	0.0231155	0.0227694	0.0244996	0.0130111	0.012319	0.0121806	0.0175788	0.0175096	0.0168175	0.07253	0.0332198	0.0307053	0.0234615	0.0125036	0.017302
22770	0.039432	0.0214277	0.0126157	0.0157855	0.0661849	0.058197	0.0340503	0.0187554	0.0148797	0.015295	0.0573042	0.0484456	0.0188938	0.0220081	0.0244304	0.0217313	0.312128	0.307699	0.0593112	0.0807657	0.0779974	0.0312128	0.0305899	0.0361958	0.0414556	0.0251917	0.025953	0.0241536	0.0244996	0.0232539	0.0107964	0.0147413	0.0118346	0.0175096	0.0208316	0.0162639	0.0726915	0.0326662	0.0308668	0.023969	0.0124574	0.0182017
22860	0.0386078	0.0197794	0.0135666	0.0156587	0.0646634	0.0622543	0.0319741	0.0167483	0.0152258	0.0175788	0.0554356	0.0501066	0.0195167	0.0227002	0.0260914	0.0253301	0.316834	0.306868	0.0626332	0.0837417	0.0801428	0.0308668	0.0328738	0.033289	0.0411095	0.0227694	0.0251225	0.024638	0.0197243	0.0215237	0.0111425	0.0115577	0.0116961	0.0188938	0.0179941	0.0191706	0.0755059	0.0323432	0.0296672	0.021962	0.0114655	0.0186862
22950	0.0422848	0.016356	0.0129961	0.0145176	0.0671358	0.0632053	0.0343964	0.0175788	0.015295	0.017648	0.0566121	0.0498297	0.0183401	0.0233923	0.0243612	0.0250533	0.31109	0.311228	0.0606262	0.0836725	0.076544	0.0338427	0.0282369	0.0367494	0.04194	0.0242228	0.0263682	0.024292	0.0220773	0.0232539	0.0117654	0.0113501	0.0147413	0.0194474	0.0206932	0.0153642	0.0736142	0.032943	0.0308437	0.0232077	0.0126189	0.0185016
23040	0.0386712	0.0181945	0.0148979	0.0132497	0.0660581	0.0626981	0.0348116	0.0179941	0.0177865	0.0182017	0.0565429	0.0521136	0.0191014	0.0233923	0.0275448	0.0252609	0.315588	0.305553	0.0638098	0.0819423	0.0791047	0.031282	0.0331506	0.0363342	0.0442239	0.0241536	0.0250533	0.0218005	0.0238768	0.0229771	0.0116961	0.011973	0.0119038	0.0200703	0.0194474	0.0160563	0.0749522	0.0335889	0.0311436	0.0228848	0.0118576	0.0185247
23130	0.0406365	0.0187017	0.0129327	0.0141372	0.0651705	0.0600355	0.0355037	0.0170944	0.0158486	0.0183401	0.0595881	0.0510063	0.0218697	0.0238768	0.024292	0.0240152	0.321056	0.31192	0.0618719	0.0843645	0.0777206	0.0313512	0.0289981	0.0336351	0.043601	0.0234615	0.0250533	0.0245688	0.0200703	0.0231155	0.0118346	0.0109349	0.0129419	0.0182709	0.0186862	0.0161947	0.0746523	0.0313281	0.0307053	0.0225849	0.0119038	0.0177172
23220	0.041207	0.016673	0.0135666	0.0130595	0.0656777	0.0608596	0.0332198	0.0160563	0.0159178	0.015641	0.0559893	0.050591	0.0186169	0.022285	0.0228386	0.0230463	0.317249	0.308875	0.0604878	0.0845029	0.0803505	0.0360574	0.0287213	0.0379952	0.0413864	0.024292	0.0265067	0.0238075	0.0228386	0.0216621	0.0138416	0.0149489	0.0116269	0.017648	0.0186862	0.0170944	0.0751137	0.034258	0.0307283	0.0227694	0.0134725	0.0178095
23310	0.0393052	0.0190186	0.01363	0.0151515	0.0652973	0.0609864	0.0298978	0.0178557	0.0148105	0.0175788	0.0579963	0.0505218	0.0175788	0.0228386	0.0261606	0.0249841	0.320433	0.314204	0.0615951	0.085195	0.0773745	0.0313512	0.029621	0.0350884	0.0390333	0.0240152	0.0267835	0.0233923	0.0237383	0.0204856	0.00968912	0.0110041	0.0125959	0.0184093	0.0181325	0.0168175	0.0747216	0.0320202	0.029944	0.0225387	0.0110963	0.0177865
23400	0.0398757	0.0187017	0.0138202	0.013947	0.0654875	0.0624445	0.0334967	0.0180633	0.0155026	0.0197243	0.055574	0.0506602	0.0184093	0.022631	0.0253301	0.0251917	0.321748	0.313927	0.0645018	0.0824267	0.0794508	0.032597	0.0323893	0.0350192	0.0427013	0.0266451	0.0272679	0.027614	0.0209008	0.0250533	0.0131495	0.010312	0.0135648	0.0207624	0.0184093	0.0164715	0.0754598	0.0333352	0.0322048	0.0245227	0.0123421	0.0185477
23490	0.041524	0.0181311	0.0113478	0.0138836	0.0671358	0.0601623	0.0320433	0.0164715	0.0152258	0.0155718	0.0573042	0.0478919	0.0180633	0.0220773	0.0244996	0.024638	0.319326	0.316557	0.0627024	0.0820807	0.0777206	0.0312128	0.031282	0.0343964	0.04194	0.0266451	0.0277524	0.0249149	0.0211776	0.0223542	0.0133571	0.0118346	0.0148797	0.0204856	0.0200703	0.0160563	0.0741679	0.0322971	0.0321125	0.0228156	0.0133571	0.0188707
23580	0.0405731	0.0188918	0.0122987	0.0138836	0.0687207	0.0639026	0.0352269	0.0170252	0.0128727	0.0163331	0.0566121	0.0497605	0.0204856	0.0229771	0.025607	0.0231155	0.322163	0.313166	0.062218	0.0842261	0.0788279	0.029275	0.0330122	0.0352961	0.0444315	0.0235307	0.0263682	0.0251917	0.0235999	0.0236691	0.0110733	0.011973	0.0111425	0.0202779	0.0177172	0.0163331	0.0750907	0.0325278	0.0314435	0.0241536	0.0113962	0.0181094
23670	0.0432357	0.0181311	0.0128693	0.0144542	0.0675162	0.0641562	0.0325278	0.0161255	0.0170944	0.0163331	0.0590344	0.0516292	0.0183401	0.0240844	0.0266451	0.0224234	0.323617	0.321748	0.0632561	0.0825651	0.0839493	0.0315588	0.0312128	0.0353653	0.0420785	0.0247765	0.0240844	0.0268527	0.0225618	0.0227002	0.0117654	0.00996595	0.0142568	0.0231155	0.0165407	0.0162639	0.0765902	0.0327123	0.0303131	0.0240382	0.0119961	0.01864
23760	0.0401293	0.0174971	0.0129327	0.0154685	0.0690377	0.0624445	0.0323893	0.0184785	0.0148105	0.016956	0.0591036	0.0507987	0.0180633	0.0211776	0.0238075	0.0233231	0.325554	0.317249	0.0647095	0.0839493	0.0846414	0.0319741	0.0330814	0.0354345	0.0458157	0.0271295	0.0245688	0.0265759	0.0215237	0.0254685	0.0116961	0.011973	0.012319	0.0175788	0.0188246	0.0175096	0.0777667	0.0334967	0.0325047	0.0245227	0.0119961	0.017971
23850	0.0419044	0.0172436	0.0121085	0.0138836	0.0696716	0.0633955	0.034604	0.0161947	0.0151565	0.015987	0.0591036	0.0505218	0.0166099	0.0222158	0.024638	0.0227002	0.323755	0.318495	0.0611799	0.0867868	0.0762672	0.0303823	0.0308668	0.0332198	0.0404867	0.0243612	0.0267143	0.0244996	0.0214545	0.0235307	0.0120422	0.012319	0.0141876	0.0187554	0.0168175	0.0158486	0.0747446	0.0314896	0.0305207	0.0231616	0.0128496	0.0171405
23940	0.0395588	0.0202232	0.0159123	0.0128693	0.0663117	0.0621276	0.0321817	0.0167483	0.0158486	0.0165407	0.0595881	0.0500374	0.0187554	0.0232539	0.0255377	0.0213853	0.326454	0.321402	0.0658168	0.0857487	0.081873	0.0343964	0.0308668	0.0341195	0.04194	0.0257454	0.0244304	0.0240844	0.0211776	0.0233231	0.0116961	0.0113501	0.013634	0.0175096	0.0211776	0.016956	0.0778128	0.0331276	0.0307053	0.0228617	0.0122267	0.0185477
24030	0.0408267	0.0200964	0.0144542	0.014581	0.0673894	0.0627615	0.0314204	0.0161255	0.0170252	0.0163331	0.0580655	0.051906	0.0179249	0.0235307	0.0241536	0.0214545	0.329499	0.319672	0.0612491	0.0838109	0.0786203	0.0297594	0.0323201	0.0344656	0.0416632	0.0262298	0.0255377	0.0270603	0.0201395	0.022285	0.0114885	0.0115577	0.0152258	0.0184093	0.019309	0.0175788	0.0745601	0.0321817	0.0311436	0.0231616	0.0127573	0.0184324
24120	0.0408901	0.0191454	0.0160391	0.01363	0.0689743	0.0646634	0.0312128	0.0191706	0.0158486	0.016956	0.0570966	0.0495529	0.0179249	0.0213161	0.0235307	0.0224234	0.328184	0.320502	0.0609722	0.0854719	0.0809041	0.0314204	0.029621	0.0346732	0.0434626	0.0252609	0.0251917	0.0215929	0.0222158	0.0224926	0.0140492	0.0129419	0.0134956	0.020624	0.0182017	0.0171636	0.0757827	0.0319049	0.0313051	0.0221004	0.0134956	0.0186631
24210	0.0401927	0.0182579	0.0138836	0.0129961	0.0681501	0.0658679	0.0325278	0.0168867	0.0161255	0.0180633	0.0594497	0.0517676	0.019309	0.0247073	0.0244304	0.0217313	0.327907	0.32161	0.0632561	0.0869944	0.0773053	0.0343272	0.0283061	0.0364726	0.0435318	0.0247765	0.0247765	0.0247765	0.0227694	0.0223542	0.0127343	0.011973	0.0114885	0.0182017	0.0212469	0.017302	0.075852	0.0330353	0.0310282	0.0233	0.0120653	0.0189168
24300	0.0410169	0.0183213	0.0132497	0.0154051	0.0714467	0.063649	0.0321125	0.0170944	0.0171636	0.0175096	0.0584807	0.0516984	0.0186169	0.0247073	0.0256762	0.025953	0.326939	0.323201	0.062218	0.0815962	0.081527	0.0335659	0.0301747	0.0351577	0.04194	0.0245688	0.0258146	0.0250533	0.020624	0.0220773	0.0133571	0.0141184	0.0121806	0.0182017	0.0198627	0.017302	0.0751137	0.0329661	0.0307745	0.0225849	0.0132187	0.0184555
24390	0.0403829	0.0178775	0.0132497	0.0142006	0.0702422	0.0635856	0.0326662	0.0170252	0.0158486	0.0165407	0.0614567	0.0510755	0.0221466	0.0230463	0.0234615	0.0233231	0.328807	0.33026	0.066232	0.0849182	0.0842261	0.0314896	0.0285137	0.0364034	0.0423553	0.0251917	0.0266451	0.0261606	0.0211084	0.0207624	0.0113501	0.0105888	0.0134956	0.0170944	0.0166099	0.0192398	0.0784588	0.0321356	0.0313974	0.0226771	0.0118115	0.017648
24480	0.0426017	0.0181945	0.0117282	0.0141372	0.0697984	0.0673894	0.0318357	0.0170944	0.0153642	0.0175096	0.0624948	0.0534978	0.0186169	0.0216621	0.024292	0.0229771	0.329084	0.325831	0.0645018	0.0874789	0.0820807	0.0330814	0.0291366	0.0360574	0.0416632	0.0243612	0.0268527	0.0260914	0.0225618	0.0228386	0.0120422	0.0144645	0.0114193	0.0191706	0.0186862	0.0162639	0.0780205	0.0327584	0.030959	0.0238306	0.012642	0.0180402
24570	0.0431089	0.0176239	0.0144542	0.0138202	0.0697984	0.0660581	0.0354345	0.0166791	0.0157794	0.0177865	0.0616643	0.0517676	0.0195859	0.0251225	0.0264374	0.0258146	0.328392	0.325001	0.0618719	0.0887246	0.079866	0.0323893	0.0327354	0.0357805	0.0428397	0.0270603	0.0289289	0.0265759	0.0203471	0.0240844	0.0120422	0.01398	0.0116961	0.0178557	0.0173712	0.0182017	0.0768209	0.0336351	0.032943	0.0236691	0.0125728	0.0178095
24660	0.0398123	0.0188285	0.0119817	0.0150247	0.0695448	0.0673894	0.0331506	0.0166791	0.0151565	0.0173712	0.0603494	0.0538438	0.0199319	0.0252609	0.0243612	0.0217313	0.338635	0.326039	0.0642942	0.0864408	0.0825651	0.0317665	0.0315588	0.0359189	0.0411788	0.0227694	0.0261606	0.024638	0.0234615	0.0238768	0.013634	0.0120422	0.0114193	0.0174404	0.0182709	0.0168175	0.0777667	0.0330814	0.0300363	0.0239921	0.0123652	0.0175096
24750	0.0434259	0.0192722	0.0152149	0.0128059	0.0677064	0.0652339	0.0355729	0.0168175	0.0170944	0.0163331	0.0613183	0.0494145	0.0170252	0.0211084	0.0253993	0.0227694	0.341472	0.3277	0.0654708	0.0872021	0.0864408	0.034604	0.0289289	0.0371647	0.0455389	0.0267143	0.0249841	0.0245688	0.0214545	0.0197935	0.0134263	0.0146721	0.0112117	0.0177172	0.0184093	0.0195167	0.0797045	0.0335659	0.0324124	0.0219389	0.0131034	0.0185477
24840	0.0391784	0.0181945	0.0145176	0.0131863	0.0691011	0.0641562	0.0304515	0.0174404	0.0147413	0.017648	0.0600725	0.0516984	0.0183401	0.0227002	0.024638	0.0241536	0.335036	0.327285	0.0654708	0.0872713	0.0827035	0.029621	0.0317665	0.0354345	0.0416632	0.0267143	0.0269911	0.0251225	0.0206932	0.0221466	0.012319	0.00996595	0.013634	0.0204856	0.0171636	0.0168867	0.0784819	0.032274	0.0317895	0.0226541	0.011973	0.0181786
24930	0.0410803	0.0179409	0.0143908	0.0144542	0.0704324	0.067643	0.0335659	0.019309	0.0146721	0.0172328	0.0614567	0.0537746	0.0191706	0.0224926	0.0265067	0.0249149	0.340919	0.330053	0.0664397	0.0871329	0.0829112	0.0320433	0.0295518	0.0350192	0.0400714	0.024292	0.0254685	0.0232539	0.0219389	0.0216621	0.00968912	0.0119038	0.0145337	0.0178557	0.0199319	0.0177172	0.0788279	0.0322048	0.029944	0.022285	0.0120422	0.0185016
25020	0.039749	0.0191454	0.0135666	0.0149613	0.0704958	0.0654241	0.0330814	0.0188246	0.0158486	0.0162639	0.0606954	0.0523212	0.0210392	0.0220081	0.0250533	0.0227694	0.340503	0.333029	0.0663012	0.0919774	0.083188	0.0321125	0.030936	0.0357805	0.0424245	0.025607	0.0262298	0.0238075	0.0215237	0.0219389	0.0126651	0.0119038	0.0161947	0.0191706	0.0195167	0.0170252	0.0804889	0.032943	0.0314204	0.0224234	0.0135878	0.0185708
25110	0.0414606	0.0181945	0.0116648	0.0146444	0.0717003	0.0661215	0.0355729	0.0170252	0.0134263	0.0166099	0.0610414	0.0525289	0.0192398	0.0244304	0.0271987	0.0233231	0.337043	0.331229	0.065886	0.0874097	0.0849874	0.032943	0.0343964	0.0335659	0.0451236	0.0238075	0.0252609	0.0238768	0.0208316	0.0221466	0.0140492	0.0143953	0.011973	0.0175096	0.0171636	0.0196551	0.0794277	0.0336351	0.0313974	0.022285	0.0134725	0.0181094
25200	0.0389882	0.019082	0.0129327	0.0162926	0.0732852	0.0662483	0.0345348	0.0158486	0.0138416	0.0168867	0.0587576	0.0544667	0.0182017	0.024638	0.0240152	0.0224926	0.34341	0.330883	0.0642942	0.0872713	0.0855411	0.0320433	0.0293442	0.0352269	0.0440163	0.0238075	0.0271295	0.0244996	0.0202087	0.0241536	0.0128035	0.0126651	0.0122498	0.0191706	0.0202087	0.0170944	0.0790355	0.0322048	0.0316511	0.022954	0.0125728	0.0188246
25290	0.0415874	0.0204133	0.0124889	0.0167998	0.0713833	0.0687207	0.036611	0.0160563	0.0186169	0.0193782	0.0627024	0.0514907	0.018963	0.0212469	0.024638	0.0223542	0.338635	0.333859	0.0640866	0.0883094	0.0829804	0.0327354	0.0307283	0.0343272	0.0413864	0.0243612	0.0266451	0.0235307	0.0214545	0.0222158	0.0116961	0.0116269	0.01398	0.0195859	0.016956	0.0177865	0.0784588	0.032597	0.0307976	0.0224003	0.0124344	0.0181094
25380	0.041841	0.0188285	0.0157221	0.0132497	0.0715101	0.0656777	0.0334275	0.0161255	0.0151565	0.016956	0.0594497	0.052252	0.0152258	0.0242228	0.0272679	0.0236691	0.343272	0.331229	0.0649171	0.0858871	0.0815962	0.0319049	0.0297594	0.0343964	0.0461617	0.0249149	0.0278216	0.0244996	0.0222158	0.0242228	0.0113501	0.0126651	0.0139108	0.0188938	0.0194474	0.0191014	0.0774668	0.0320202	0.0329661	0.0236461	0.012642	0.0191475
25470	0.0400659	0.0183213	0.0128693	0.0150247	0.0736021	0.0674528	0.0320433	0.0191014	0.0150873	0.0164715	0.0611799	0.0501758	0.018963	0.023946	0.0242228	0.0240152	0.341611	0.329222	0.0674086	0.0896935	0.0865792	0.0317665	0.0300363	0.0352961	0.0458849	0.0236691	0.0241536	0.0250533	0.0236691	0.0250533	0.0128035	0.0146721	0.0128727	0.0168867	0.0182017	0.0177172	0.0812271	0.0323663	0.0312359	0.0245919	0.0134494	0.0176019
25560	0.0406999	0.0165462	0.0150881	0.0133764	0.0689743	0.0667554	0.0328738	0.0184785	0.0172328	0.0165407	0.0619411	0.0541206	0.0193782	0.0237383	0.024638	0.0221466	0.33988	0.334967	0.0659552	0.0905933	0.0859563	0.0311436	0.0313512	0.0334967	0.041248	0.0240844	0.0265759	0.0251225	0.0209008	0.0218697	0.0158486	0.0132187	0.0115577	0.0181325	0.0172328	0.0161947	0.0808349	0.0319972	0.0306361	0.022631	0.0135417	0.0171866
25650	0.0400659	0.0185115	0.0129961	0.0147711	0.0704958	0.0675162	0.0340503	0.0184785	0.0164715	0.017302	0.0607646	0.0548819	0.0186862	0.0213853	0.0265067	0.0228386	0.336489	0.338012	0.0669241	0.0895551	0.0836725	0.0313512	0.032943	0.0337043	0.0429782	0.0245688	0.026299	0.0238075	0.020624	0.022631	0.0132879	0.0125959	0.0107964	0.0203471	0.0182709	0.015987	0.0800506	0.0326662	0.031282	0.0223542	0.0122267	0.0182017
25740	0.042475	0.0183847	0.0131863	0.0132497	0.072144	0.0677697	0.0348116	0.0188246	0.0151565	0.017302	0.0626332	0.0562661	0.0190322	0.0232539	0.0266451	0.0224926	0.34431	0.340434	0.0649863	0.0899012	0.085195	0.0314204	0.0317665	0.03495	0.0426321	0.0278908	0.024292	0.0251917	0.0211776	0.0233923	0.0133571	0.0126651	0.0146029	0.0177865	0.0202779	0.0172328	0.0800275	0.0327123	0.031605	0.0232539	0.0135417	0.0184324
25830	0.0424116	0.019716	0.0135666	0.0156587	0.0704324	0.0662483	0.0340503	0.0166099	0.0147413	0.0166099	0.0638098	0.0516292	0.0192398	0.022631	0.0254685	0.0257454	0.342303	0.341057	0.0649171	0.0920466	0.0809733	0.0321817	0.0321125	0.0330122	0.0417324	0.0241536	0.0240152	0.0251917	0.019309	0.0227002	0.0117654	0.0112809	0.0139108	0.0198627	0.0167483	0.0181325	0.0793123	0.0324355	0.0299671	0.0224003	0.012319	0.0182478
25920	0.0417776	0.0195892	0.0126791	0.0154685	0.0739191	0.0656777	0.033289	0.0182017	0.0180633	0.0168867	0.0597957	0.0537054	0.0185477	0.0225618	0.0258838	0.025607	0.346109	0.341334	0.0647095	0.0921158	0.0883786	0.0316973	0.0284445	0.038272	0.0429089	0.0240844	0.027614	0.024638	0.0211776	0.0253993	0.0118346	0.011973	0.0141184	0.0195167	0.0182017	0.0168175	0.0817346	0.0328046	0.0315358	0.0237383	0.012642	0.0181786
26010	0.0425384	0.0194624	0.0129961	0.0147077	0.0729048	0.0667554	0.0355729	0.0170252	0.0164715	0.0197243	0.0606954	0.0538438	0.0202087	0.0213853	0.024638	0.0221466	0.336143	0.338565	0.0660244	0.0920466	0.08651	0.0322509	0.0298978	0.0368879	0.0442239	0.0260222	0.0272679	0.0276832	0.0215929	0.0224234	0.0126651	0.011973	0.0134263	0.0181325	0.0177865	0.0172328	0.081527	0.0330122	0.0325047	0.0238998	0.0126881	0.0177172
26100	0.0404463	0.0220616	0.0123621	0.0166096	0.0718271	0.0682769	0.0348116	0.0183401	0.0165407	0.0182709	0.0602109	0.055228	0.0195167	0.0227694	0.0247765	0.0223542	0.347562	0.343202	0.0651939	0.0910777	0.0877557	0.0326662	0.0304515	0.0375107	0.0425629	0.0240152	0.0269219	0.0257454	0.0204164	0.0242228	0.0143261	0.0138416	0.0134956	0.0190322	0.017648	0.0186169	0.0813425	0.0335428	0.0311667	0.0234615	0.0138877	0.0184324
26190	0.0412704	0.0209839	0.013313	0.0147077	0.0715101	0.0687841	0.0337735	0.0199319	0.0146029	0.0179941	0.0635329	0.0534286	0.0175788	0.0244304	0.0256762	0.0227694	0.352684	0.339534	0.0694156	0.090524	0.0880326	0.0304515	0.0315588	0.0357805	0.0420785	0.0247073	0.0265067	0.0247073	0.0213161	0.0254685	0.010312	0.013634	0.0113501	0.0184785	0.0185477	0.0180633	0.0826574	0.032597	0.0310975	0.0238306	0.0117654	0.0183632
26280	0.0410169	0.019716	0.0124889	0.0147077	0.0720806	0.0689743	0.0357805	0.0166791	0.0144645	0.016956	0.0637406	0.0551588	0.0174404	0.0256762	0.0249149	0.0235307	0.343479	0.339465	0.0646403	0.0902472	0.0863024	0.0307283	0.0331506	0.0355729	0.041594	0.0240844	0.0248457	0.0271987	0.0213853	0.0233231	0.0124574	0.011973	0.0125959	0.0187554	0.0172328	0.0177172	0.0803966	0.0331506	0.0301747	0.023969	0.0123421	0.0179018
26370	0.042475	0.0202232	0.0152149	0.0131863	0.0731584	0.0662483	0.031628	0.0177865	0.0171636	0.0190322	0.0614567	0.056889	0.0194474	0.0228386	0.0249149	0.0220773	0.345763	0.341195	0.0691388	0.0917698	0.0869252	0.030936	0.0331506	0.0347424	0.0416632	0.0244304	0.0264374	0.0247073	0.0191014	0.0238075	0.0138416	0.0127343	0.0113501	0.0193782	0.0204164	0.0161947	0.0826113	0.032943	0.0308437	0.0225387	0.012642	0.0186631
26460	0.0427285	0.0175605	0.0116014	0.0160391	0.0748066	0.0695448	0.0350884	0.0167483	0.0171636	0.0163331	0.0643634	0.0567505	0.0185477	0.0234615	0.0260222	0.0244304	0.354829	0.33559	0.0648479	0.0905933	0.0874789	0.0344656	0.029621	0.0354345	0.0439471	0.023946	0.0265067	0.0267143	0.0211776	0.0236691	0.0140492	0.0115577	0.0118346	0.0175096	0.0185477	0.0159178	0.0809733	0.0331737	0.0314666	0.0238537	0.0124805	0.0173251
26550	0.0402561	0.0194624	0.0134398	0.0135032	0.0731584	0.0686573	0.0343964	0.0170252	0.0144645	0.017302	0.0629793	0.055574	0.0209008	0.0247073	0.0244304	0.0220773	0.347978	0.34514	0.0685159	0.0929463	0.0896935	0.0335659	0.0283061	0.039587	0.0429089	0.0258838	0.0290674	0.0231847	0.0211776	0.0227002	0.0112809	0.0114885	0.0125959	0.0172328	0.0182709	0.0182017	0.0837186	0.0338196	0.03262	0.0223542	0.0117884	0.0179018
26640	0.0441232	0.0167364	0.014264	0.0143908	0.0737923	0.0680867	0.0335659	0.0168175	0.0157794	0.0198627	0.062564	0.0548819	0.0204164	0.0222158	0.0247073	0.0231155	0.34687	0.341818	0.0657476	0.0923927	0.0892783	0.0318357	0.0298978	0.036611	0.0433934	0.0240844	0.0270603	0.024292	0.0213161	0.0229078	0.0146721	0.0132187	0.0115577	0.0175788	0.0186169	0.015987	0.0824728	0.0327815	0.0315127	0.0228386	0.0131495	0.0173943
26730	0.0438063	0.0190186	0.0125523	0.0142006	0.0759478	0.0691011	0.0338427	0.0188246	0.0157794	0.0158486	0.0651247	0.0546051	0.019309	0.0224926	0.0244304	0.0218697	0.349777	0.347701	0.069554	0.0923235	0.0851258	0.0316973	0.0300363	0.0348116	0.039933	0.0224234	0.0261606	0.0260222	0.0208316	0.0218697	0.0121806	0.0133571	0.012319	0.0183401	0.0188246	0.0177172	0.0823344	0.0321817	0.0295057	0.0229078	0.0126189	0.018294
26820	0.0425384	0.0190186	0.0131229	0.0156587	0.0742995	0.0680867	0.0325278	0.0160563	0.0164715	0.0183401	0.0631177	0.0536362	0.0173712	0.0216621	0.0278908	0.025607	0.354691	0.347632	0.0660244	0.0934308	0.0876865	0.0330122	0.029275	0.0361266	0.0424245	0.0232539	0.0243612	0.0247765	0.0213853	0.0216621	0.0123882	0.0112117	0.0144645	0.0168867	0.0168175	0.0163331	0.0823806	0.0328046	0.0300132	0.0226079	0.0126881	0.0166791
26910	0.0431723	0.0206669	0.0122353	0.0154051	0.0742361	0.0685939	0.0346732	0.0168867	0.0177865	0.0173712	0.0633253	0.0548819	0.0197935	0.0218697	0.0249149	0.0224234	0.359189	0.356906	0.0656784	0.0928079	0.0886554	0.0325278	0.0323201	0.0352961	0.0411095	0.0251225	0.0247073	0.026299	0.0204164	0.0238075	0.0112809	0.0116269	0.0121806	0.017648	0.0199319	0.0158486	0.0823806	0.0333813	0.0303131	0.0235076	0.0116961	0.0178095
27000	0.0424116	0.0180043	0.0140104	0.0135032	0.07487	0.0717003	0.0347424	0.0160563	0.0175788	0.0171636	0.0646403	0.0541899	0.0191014	0.0229771	0.0262298	0.0230463	0.348808	0.348324	0.0667857	0.0934308	0.0894167	0.0318357	0.0318357	0.0359882	0.0424245	0.0244304	0.0271987	0.0249149	0.0230463	0.0237383	0.0143953	0.0118346	0.012319	0.0173712	0.0177865	0.017302	0.0832111	0.0332198	0.0313512	0.0238998	0.0128496	0.0174866
27090	0.0417142	0.019716	0.0127425	0.0124255	0.0763281	0.0707493	0.0319741	0.0182017	0.0175788	0.0163331	0.0635329	0.0565429	0.0200703	0.0227002	0.0260222	0.0238768	0.355798	0.345279	0.0682391	0.0935692	0.0889323	0.0323893	0.0298978	0.0339811	0.0421477	0.025607	0.0262298	0.0258838	0.0218697	0.0247765	0.0150873	0.01398	0.012319	0.016956	0.0205548	0.0159178	0.0835802	0.0320894	0.0313281	0.0241767	0.0137955	0.0178095
27180	0.0426017	0.0199062	0.0132497	0.014581	0.0726512	0.069418	0.036265	0.0164715	0.0148105	0.0177172	0.0640174	0.0530133	0.0203471	0.0244304	0.0238075	0.0224234	0.35649	0.350331	0.0699001	0.0950918	0.0933616	0.029621	0.0318357	0.0365418	0.043601	0.0245688	0.0263682	0.0265067	0.0199319	0.0229771	0.0116961	0.0121114	0.013634	0.0175788	0.0168867	0.015987	0.0861178	0.0326662	0.0315127	0.0231385	0.0124805	0.0168175
27270	0.0427285	0.019082	0.013947	0.0155319	0.0757576	0.0691644	0.0335659	0.0168175	0.0166791	0.0167483	0.0636713	0.0548819	0.0177172	0.0240844	0.0258838	0.0228386	0.359259	0.35213	0.067547	0.0906625	0.0936384	0.0310052	0.0328046	0.0352961	0.0422861	0.0231155	0.0251917	0.0237383	0.023946	0.0233923	0.0121114	0.012319	0.0112117	0.0188246	0.0182017	0.0206932	0.0839493	0.0330353	0.0301978	0.0236922	0.0118807	0.0192398
27360	0.0412704	0.0187651	0.0131229	0.0156587	0.075187	0.0713833	0.0341887	0.0202779	0.0155026	0.0161947	0.06554	0.0577887	0.0184785	0.0220773	0.0251917	0.0231155	0.357805	0.3504	0.0685851	0.0930155	0.0948149	0.033289	0.0301055	0.038272	0.0396562	0.0250533	0.0260914	0.0269911	0.0208316	0.0237383	0.0111425	0.0132187	0.0125266	0.0185477	0.0170252	0.0157102	0.0854719	0.0338888	0.030267	0.0238537	0.012296	0.0170944
27450	0.0414606	0.0187651	0.0129961	0.014581	0.0722074	0.0707493	0.0341887	0.0167483	0.0148105	0.0162639	0.0663012	0.055228	0.016956	0.0211084	0.0265759	0.0261606	0.349223	0.357113	0.0688619	0.0964759	0.0908009	0.0317665	0.0293442	0.0350192	0.0427013	0.026299	0.0255377	0.0255377	0.0217313	0.0230463	0.0116269	0.0139108	0.0134956	0.0179941	0.0209008	0.0174404	0.0853796	0.0320433	0.0315127	0.0234384	0.0130111	0.0187784
27540	0.0417142	0.0182579	0.0131229	0.0162292	0.0748066	0.0711931	0.0369571	0.017648	0.0177865	0.015641	0.0629793	0.0591036	0.0204164	0.0233923	0.0243612	0.023946	0.358636	0.346386	0.0719071	0.0976525	0.088517	0.0323893	0.0305207	0.0361958	0.0426321	0.0240844	0.0271295	0.024292	0.0236691	0.0227002	0.0134263	0.0112809	0.0129419	0.018963	0.0199319	0.0168867	0.0860255	0.0330353	0.031282	0.0235538	0.0125497	0.0185939
27630	0.0417776	0.019399	0.0129961	0.0135032	0.0767719	0.073095	0.0319049	0.0171636	0.0157102	0.0170944	0.0640174	0.0562661	0.0186862	0.0228386	0.0251225	0.0249841	0.357321	0.361127	0.0678238	0.093846	0.0943305	0.031628	0.0302439	0.0341887	0.0445007	0.0270603	0.0253301	0.0250533	0.0201395	0.0223542	0.011973	0.0121806	0.0114885	0.0202087	0.0197935	0.0155718	0.0853334	0.0320202	0.0322971	0.0225157	0.0118807	0.0185247
27720	0.0422214	0.0218714	0.0119183	0.0154685	0.0790541	0.0719538	0.0343964	0.0186862	0.0148105	0.0163331	0.06554	0.0564045	0.0180633	0.0234615	0.0247073	0.0234615	0.353791	0.349293	0.0688619	0.0957146	0.0903856	0.0313512	0.0294134	0.0379952	0.0416632	0.0250533	0.0265759	0.024638	0.0195167	0.0231155	0.0116269	0.0120422	0.0122498	0.017648	0.0205548	0.0168867	0.0849874	0.0329199	0.0310975	0.0224234	0.011973	0.0183632
27810	0.0429187	0.0197794	0.0124255	0.0148979	0.075821	0.0696082	0.0347424	0.0192398	0.0168867	0.0166099	0.0638098	0.0527365	0.0208316	0.0232539	0.0238768	0.0230463	0.36438	0.353307	0.0699693	0.0969604	0.0893475	0.0310052	0.0307283	0.0370955	0.0426321	0.0265759	0.0273372	0.0227002	0.0209008	0.0218005	0.0110733	0.0120422	0.0130111	0.0197935	0.0184785	0.0168867	0.0854257	0.032943	0.0321817	0.0218005	0.0120422	0.0183863
27900	0.0438063	0.0207937	0.0136934	0.011221	0.0763915	0.0715101	0.034604	0.0220081	0.0178557	0.017302	0.0648479	0.0563353	0.0215237	0.025607	0.0235999	0.0235999	0.362373	0.354276	0.0681007	0.0969604	0.0919082	0.0310052	0.0314896	0.0368186	0.0433934	0.0229771	0.0253993	0.0258838	0.0220773	0.0220081	0.0126651	0.0112809	0.0127343	0.0177865	0.0200011	0.0153642	0.0856564	0.0331045	0.0305899	0.0233231	0.0122267	0.0177172
27990	0.0399391	0.0188918	0.0156587	0.01363	0.0760112	0.0714467	0.0334275	0.0200703	0.0188246	0.017648	0.0640174	0.0594497	0.0201395	0.022631	0.0251225	0.0221466	0.365211	0.354206	0.0703845	0.0908701	0.0917006	0.0306591	0.0320433	0.0356421	0.0421477	0.023946	0.0269219	0.0238075	0.0227694	0.0232539	0.00906625	0.0115577	0.0113501	0.0179941	0.015641	0.0181325	0.0843184	0.0327815	0.0310052	0.023277	0.010658	0.0172559
28080	0.0441232	0.0192088	0.0150247	0.0145176	0.0786738	0.0731584	0.0339811	0.0177172	0.0147413	0.0175788	0.0634637	0.0564045	0.0194474	0.0227694	0.0230463	0.0193782	0.362581	0.350538	0.0720455	0.0973756	0.0946073	0.0325278	0.0296902	0.0361266	0.0424245	0.0271987	0.0280984	0.0269911	0.0232539	0.0238075	0.0116961	0.0112809	0.012319	0.019309	0.0161947	0.0182709	0.0880095	0.0327815	0.0325739	0.0246842	0.0117654	0.0179249
28170	0.0422848	0.016673	0.0129961	0.0140738	0.0804488	0.0723976	0.0346732	0.0174404	0.0164715	0.0179941	0.0651247	0.0580655	0.0203471	0.0213161	0.0252609	0.0237383	0.369017	0.359259	0.0686543	0.0958531	0.0883094	0.0333582	0.0324585	0.0326662	0.0456081	0.0269219	0.0265759	0.0236691	0.0218697	0.0260914	0.0130111	0.0139108	0.0119038	0.0186169	0.0188938	0.0188246	0.0842723	0.0328277	0.0330353	0.0238768	0.0129419	0.0187784
28260	0.0427285	0.0185115	0.0132497	0.0147711	0.0779764	0.0717637	0.0347424	0.0201395	0.0161255	0.018963	0.0652631	0.0586192	0.0186169	0.0232539	0.0260222	0.0243612	0.367148	0.352269	0.0701077	0.0970296	0.0919082	0.0323201	0.0317665	0.0374415	0.041248	0.0230463	0.023946	0.0243612	0.0208316	0.0231155	0.011973	0.0125266	0.0134956	0.0175096	0.0188938	0.0161255	0.0863485	0.0338427	0.0294134	0.0227694	0.0126651	0.0175096
28350	0.0419678	0.019716	0.0137568	0.014264	0.0774693	0.0729682	0.0364726	0.0170252	0.0155718	0.0170944	0.0683775	0.0549511	0.0184093	0.0231155	0.026299	0.0234615	0.363688	0.35739	0.0704537	0.0987598	0.0932232	0.0301747	0.0326662	0.0345348	0.0427705	0.0231847	0.0256762	0.0260914	0.020624	0.0244996	0.0121114	0.0116961	0.0135648	0.0178557	0.0182017	0.0162639	0.0874789	0.0324585	0.0305438	0.0237383	0.0124574	0.0174404
28440	0.0429821	0.0195892	0.0132497	0.0153417	0.0763281	0.0714467	0.0341195	0.0204164	0.0157102	0.017302	0.0656784	0.0581347	0.0177865	0.0231155	0.0254685	0.0214545	0.365972	0.358774	0.069554	0.0976525	0.0927387	0.0328046	0.0307283	0.0383412	0.041594	0.0236691	0.0258146	0.0280984	0.0224234	0.0227002	0.0134263	0.0131495	0.0101736	0.0160563	0.017648	0.019309	0.0866484	0.0339581	0.0303592	0.0244073	0.0122498	0.0176711
28530	0.0440598	0.0192722	0.0144542	0.0148345	0.0768987	0.0730316	0.0337043	0.0187554	0.0148105	0.017302	0.0678238	0.057235	0.0196551	0.0240844	0.0257454	0.0227002	0.364726	0.366525	0.0719763	0.0948149	0.0911469	0.0313512	0.0298286	0.0359882	0.0441547	0.0254685	0.0265759	0.0258838	0.0231155	0.024292	0.0104504	0.012319	0.0155026	0.0209008	0.0186862	0.0155026	0.0859794	0.0323893	0.0320664	0.0244304	0.0127573	0.0183632
28620	0.0413972	0.020033	0.0131229	0.014264	0.0781666	0.0723342	0.0340503	0.0153642	0.0178557	0.0168175	0.064571	0.058896	0.0181325	0.0227694	0.0247073	0.0233231	0.372201	0.363896	0.0716303	0.102289	0.0914237	0.0325278	0.0286521	0.0387565	0.0414556	0.0248457	0.0278216	0.0265759	0.0229771	0.0251225	0.0124574	0.0138416	0.0132879	0.0174404	0.0178557	0.0163331	0.0884478	0.0333121	0.0313743	0.0248918	0.0131957	0.0172097
28710	0.0457715	0.0221884	0.0135666	0.0150881	0.0788006	0.0717003	0.0337043	0.0173712	0.0144645	0.0186169	0.0685851	0.057235	0.0202779	0.0236691	0.0233231	0.0221466	0.369986	0.359051	0.0698309	0.0958531	0.092185	0.0338427	0.0319741	0.0368879	0.0416632	0.0247073	0.0243612	0.0249149	0.023946	0.0227694	0.0130111	0.0121806	0.0125959	0.0179941	0.016956	0.0153642	0.0859563	0.0342349	0.0302439	0.0238768	0.0125959	0.0167714
28800	0.0427285	0.0186383	0.0135032	0.0145176	0.0797515	0.0710663	0.0337043	0.0179941	0.0157794	0.017302	0.06554	0.058896	0.0173712	0.0242228	0.0273372	0.0251917	0.359674	0.369155	0.0690004	0.0976525	0.0928079	0.0319741	0.0313512	0.0378568	0.0416632	0.0244304	0.0251917	0.024638	0.0201395	0.0235307	0.0130111	0.0132187	0.0105888	0.0166791	0.0172328	0.015295	0.0864869	0.0337274	0.0304284	0.0227694	0.0122729	0.0164023
28890	0.0432991	0.0207303	0.0134398	0.0152149	0.0790541	0.0749334	0.0355729	0.0164023	0.0185477	0.015987	0.0699693	0.0557124	0.0198627	0.0245688	0.0215237	0.0238768	0.368117	0.370263	0.0719763	0.0972372	0.0959915	0.0316973	0.0323893	0.0357113	0.0440855	0.0240844	0.0267835	0.0249149	0.0232539	0.0260914	0.0133571	0.0127343	0.0121806	0.0178557	0.0185477	0.0168175	0.0884017	0.033266	0.0316511	0.0247534	0.0127573	0.0177403
28980	0.0433625	0.0204133	0.0126791	0.0147077	0.0769621	0.073095	0.0365418	0.0164715	0.0165407	0.0166099	0.0673394	0.0582039	0.0194474	0.0255377	0.0245688	0.0221466	0.369294	0.362857	0.0689312	0.104158	0.0926695	0.0302439	0.0318357	0.0381336	0.0423553	0.0260914	0.0272679	0.0248457	0.0227694	0.0235999	0.0137724	0.0132187	0.0128727	0.0202087	0.0168867	0.017648	0.0885862	0.0334044	0.0319049	0.0237383	0.0132879	0.0182478
29070	0.0437429	0.0203499	0.0129327	0.0144542	0.0789273	0.07487	0.033289	0.0164023	0.0168867	0.0182709	0.0647095	0.0608338	0.0179941	0.0213853	0.0248457	0.0233923	0.371093	0.364657	0.0739833	0.0966836	0.0961299	0.0314896	0.0337735	0.0371647	0.0389641	0.0250533	0.0252609	0.0252609	0.0229771	0.0228386	0.0121114	0.0109349	0.0122498	0.0184093	0.0202087	0.0161255	0.0889323	0.0341426	0.0297594	0.0236922	0.0117654	0.0182478
29160	0.0454545	0.0200964	0.0122987	0.0137568	0.0807024	0.0715735	0.0348116	0.0197243	0.0143953	0.017302	0.0673394	0.0543975	0.0195167	0.0232539	0.0247765	0.022285	0.365833	0.369225	0.0681007	0.0960607	0.092185	0.031628	0.0317665	0.0352961	0.044916	0.0250533	0.0244996	0.0233923	0.0218005	0.0219389	0.0152258	0.0119038	0.0128727	0.0179249	0.0171636	0.0188246	0.0854488	0.0328969	0.0314896	0.0223772	0.0133341	0.017971
29250	0.0420312	0.0181945	0.0135032	0.0155953	0.0791809	0.0763281	0.0330814	0.0195859	0.0155026	0.0161947	0.0676854	0.0578579	0.0175096	0.022285	0.0244304	0.0240152	0.377737	0.369847	0.0676162	0.0988982	0.0941921	0.0303823	0.0292058	0.0350884	0.0434626	0.0254685	0.0258838	0.0256762	0.0205548	0.0241536	0.0130111	0.0146721	0.0114885	0.0181325	0.0197935	0.0170944	0.0869022	0.0315588	0.031605	0.0234615	0.0130572	0.0183401
29340	0.0452644	0.0200964	0.0129327	0.0137568	0.0790541	0.0753772	0.0330814	0.017302	0.0188246	0.0172328	0.0665089	0.0590344	0.0180633	0.0235307	0.0253301	0.0222158	0.374623	0.364242	0.073222	0.0998671	0.0963375	0.0347424	0.031628	0.038272	0.0424937	0.0274756	0.0262298	0.0240152	0.0224926	0.0241536	0.0146029	0.0132879	0.0111425	0.0183401	0.0197935	0.015641	0.0898089	0.0348808	0.0320664	0.0235538	0.0130111	0.0179249
29430	0.0431723	0.0187651	0.0138202	0.0143908	0.0762013	0.0751236	0.0339119	0.0184093	0.0150873	0.0170252	0.0683775	0.055228	0.0186862	0.0235307	0.0267835	0.0224926	0.3731	0.369086	0.0715611	0.0981369	0.0979293	0.0335659	0.031628	0.0344656	0.0429089	0.0251225	0.0269219	0.0249149	0.0227694	0.0258146	0.0137724	0.01398	0.0122498	0.0185477	0.0172328	0.015641	0.0892091	0.0332198	0.0316511	0.0244996	0.0133341	0.0171405
29520	0.0451376	0.019716	0.0113478	0.0143908	0.08159	0.0754406	0.0352961	0.0186862	0.0177172	0.018963	0.0686543	0.0602109	0.0179249	0.0235999	0.0245688	0.0224234	0.37663	0.365764	0.0750215	0.0969604	0.0945381	0.0310744	0.0289981	0.0351577	0.0409019	0.024638	0.025607	0.0260914	0.0224234	0.0235307	0.0116269	0.011973	0.0121806	0.0180633	0.0188246	0.0179249	0.08884	0.0317434	0.0303823	0.0240152	0.0119268	0.0182709
29610	0.0425384	0.0188918	0.0126157	0.0159757	0.0795613	0.0740459	0.0344656	0.0177865	0.0179249	0.016956	0.065886	0.060557	0.0178557	0.0224926	0.0256762	0.0225618	0.374969	0.365487	0.0712842	0.101667	0.095161	0.0325278	0.0304515	0.0357113	0.0435318	0.0249149	0.0233231	0.0251225	0.0235307	0.0263682	0.0120422	0.0116961	0.0113501	0.0177865	0.0191706	0.0168867	0.0893706	0.0328969	0.0305899	0.0250072	0.0116961	0.0179479
29700	0.0431723	0.0187651	0.0147077	0.0166096	0.0798149	0.0756942	0.0337735	0.0173712	0.0144645	0.018963	0.0692772	0.0584807	0.0187554	0.0234615	0.0250533	0.0238768	0.376837	0.370609	0.0719071	0.0994519	0.0979293	0.0319049	0.0305207	0.036611	0.0427705	0.0241536	0.0268527	0.025607	0.0218697	0.0232539	0.0130111	0.012319	0.0158486	0.0187554	0.0182709	0.0158486	0.0897628	0.0330122	0.0312589	0.0235769	0.0137263	0.017625
29790	0.0457715	0.0196526	0.0134398	0.0165462	0.0791175	0.0748066	0.0371647	0.0170252	0.0122498	0.0152258	0.0680314	0.0607646	0.017302	0.0213853	0.0249149	0.0218697	0.376422	0.363965	0.0725992	0.101113	0.0987598	0.0314204	0.0314204	0.0361266	0.0438087	0.0248457	0.0274756	0.0269911	0.0215237	0.0240844	0.0116961	0.0116961	0.0121806	0.0182017	0.0186862	0.0166791	0.0908239	0.0329891	0.0320433	0.0241997	0.0118576	0.0178557
29880	0.0439331	0.0201598	0.0128693	0.0141372	0.0826043	0.0747432	0.0345348	0.019309	0.017302	0.0162639	0.0676854	0.0589652	0.0197935	0.0224926	0.0249841	0.0222158	0.369986	0.371854	0.0734989	0.0991058	0.0993135	0.031282	0.029275	0.0364726	0.0454696	0.0247073	0.027614	0.0262298	0.0220773	0.0268527	0.0116269	0.0116961	0.0109349	0.0200011	0.0184093	0.0185477	0.0906394	0.0323432	0.032597	0.0250533	0.0114193	0.0189861
29970	0.0432991	0.0211741	0.0156587	0.0135032	0.0778496	0.0778496	0.0336351	0.0177172	0.0154334	0.0172328	0.0647095	0.0604186	0.0204856	0.0247765	0.0267143	0.0224926	0.375592	0.374	0.0694156	0.104227	0.0977909	0.030936	0.031628	0.0379952	0.0403483	0.0238075	0.0275448	0.025953	0.0211084	0.0231847	0.0120422	0.0128035	0.0123882	0.0185477	0.0201395	0.0155718	0.0904779	0.0335197	0.0305669	0.0234154	0.0124113	0.0180864
30060	0.0441232	0.0199062	0.0129327	0.0147711	0.0805122	0.0762647	0.0348116	0.0180633	0.0157794	0.0161947	0.0681007	0.0600725	0.0198627	0.022285	0.025607	0.0253301	0.374484	0.375661	0.0741218	0.0982061	0.0987598	0.0336351	0.0298286	0.0364726	0.0408327	0.0240844	0.0247765	0.025953	0.0208316	0.0217313	0.0118346	0.012319	0.0112117	0.0182017	0.0204164	0.0170252	0.0903626	0.0333121	0.0298978	0.0228386	0.0117884	0.0185477
30150	0.0431089	0.0181945	0.013947	0.0143908	0.0826677	0.0769621	0.0361958	0.0170252	0.0165407	0.0159178	0.0703153	0.0593112	0.0193782	0.0233923	0.0283753	0.0247765	0.3749	0.376145	0.0748138	0.103881	0.0950918	0.0321817	0.0305899	0.0363342	0.0408327	0.0262298	0.0256762	0.0260914	0.020624	0.025953	0.0112809	0.0112809	0.0119038	0.0172328	0.0179941	0.0173712	0.0912623	0.0330353	0.0309129	0.0242228	0.0114885	0.0175327
30240	0.0450742	0.022125	0.0131863	0.0152149	0.0826677	0.0795613	0.0346732	0.0197243	0.0161947	0.0179941	0.0660936	0.0593112	0.0190322	0.0235307	0.0253301	0.022631	0.383274	0.384381	0.075852	0.101874	0.0977909	0.0364726	0.0290674	0.0357113	0.0420785	0.0250533	0.0243612	0.0248457	0.0211776	0.0241536	0.011973	0.0125959	0.0105888	0.0183401	0.018963	0.0163331	0.091839	0.0337504	0.0304977	0.0233923	0.0117192	0.0178787
30330	0.0443134	0.0182579	0.0126157	0.0147077	0.0815266	0.0787372	0.0338427	0.0180633	0.0144645	0.0179941	0.0681007	0.0577195	0.0192398	0.0233923	0.026299	0.0234615	0.38445	0.379606	0.074537	0.102912	0.100698	0.0321125	0.0306591	0.032943	0.0409711	0.0265067	0.0265759	0.0274756	0.0218697	0.0231155	0.013634	0.0135648	0.0135648	0.017648	0.0205548	0.0163331	0.0927156	0.0319049	0.0313512	0.0241536	0.0135878	0.0181786
30420	0.0475466	0.0213643	0.0135666	0.0143908	0.0824775	0.0768987	0.0370955	0.0167483	0.0160563	0.0166099	0.067201	0.0618027	0.0194474	0.0233231	0.0252609	0.0231847	0.38189	0.378983	0.0738449	0.102635	0.0999363	0.0336351	0.0312128	0.0379952	0.0410403	0.0245688	0.0261606	0.0274064	0.0211776	0.0242228	0.0110041	0.0112117	0.0122498	0.0187554	0.017648	0.0160563	0.0921389	0.034281	0.0305899	0.0242689	0.0114885	0.0174866
30510	0.04425	0.0207937	0.0137568	0.0161658	0.0839356	0.0768987	0.0352269	0.0224926	0.0172328	0.0161947	0.0696924	0.0586884	0.0186169	0.0260222	0.0248457	0.0233923	0.375592	0.368879	0.0743294	0.0999363	0.102428	0.0317665	0.0320433	0.0380644	0.0404867	0.0244304	0.0261606	0.0260222	0.0207624	0.0243612	0.0143261	0.0146029	0.0114885	0.0178557	0.0171636	0.0171636	0.0922312	0.0339581	0.0303592	0.0237153	0.0134725	0.0173943
30600	0.0432991	0.0193356	0.0155953	0.0161658	0.0847597	0.0750602	0.0340503	0.0166791	0.0162639	0.0168867	0.0687927	0.0627024	0.0191014	0.0249149	0.0244304	0.0235307	0.38182	0.37573	0.0727376	0.10139	0.0975833	0.0337735	0.0288597	0.0357805	0.0409711	0.0245688	0.0229078	0.0282369	0.0225618	0.0244304	0.0143261	0.0116961	0.0132187	0.0186169	0.0146721	0.0164715	0.0905702	0.0328046	0.0294826	0.0250764	0.0130803	0.0165868
30690	0.0448206	0.0191454	0.0128059	0.0157221	0.0825409	0.077913	0.0357805	0.0164023	0.0161255	0.0187554	0.0681007	0.0622872	0.0174404	0.0224926	0.0249841	0.0221466	0.389018	0.375107	0.0768209	0.100836	0.103812	0.0339119	0.0302439	0.0347424	0.0437394	0.0242228	0.0258146	0.0237383	0.0212469	0.0238768	0.0110041	0.0137032	0.0119038	0.0218005	0.0177865	0.0171636	0.093823	0.0329661	0.0312589	0.022954	0.0122037	0.0189168
30780	0.0461519	0.0229492	0.0122987	0.0160391	0.0807024	0.0807658	0.0351577	0.0187554	0.0161255	0.0159178	0.0690004	0.0624948	0.0175096	0.0233923	0.0243612	0.0232539	0.393378	0.38272	0.0722531	0.100006	0.0965451	0.0321817	0.0337043	0.0357805	0.0420785	0.0238075	0.0256762	0.0257454	0.0248457	0.0262298	0.0124574	0.0129419	0.011973	0.0194474	0.0177865	0.0181325	0.0896013	0.0338888	0.0305207	0.025607	0.0124574	0.0184555
30870	0.0432991	0.0193356	0.0129327	0.0160391	0.0814632	0.0749334	0.0364034	0.0164023	0.0151565	0.0168175	0.0701769	0.0602802	0.0199319	0.0224926	0.0245688	0.0253993	0.386596	0.377599	0.0719763	0.106857	0.0955762	0.0321817	0.029621	0.0386873	0.0408327	0.0265759	0.0271295	0.0267835	0.0217313	0.0228386	0.0123882	0.0122498	0.0132187	0.0179941	0.0195167	0.019309	0.0914699	0.0334967	0.0315127	0.0237845	0.0126189	0.0189399
30960	0.044567	0.0191454	0.0131863	0.0140738	0.080956	0.0764549	0.0340503	0.0160563	0.0186862	0.0166099	0.0687235	0.0600033	0.0183401	0.0234615	0.0233231	0.0236691	0.390264	0.380159	0.0750215	0.104504	0.0985522	0.0307976	0.0318357	0.0357805	0.0429089	0.0244304	0.0270603	0.0260222	0.0217313	0.0247765	0.012319	0.0116269	0.0145337	0.0197935	0.0180633	0.0166099	0.0926926	0.0328046	0.0314666	0.0241767	0.0128265	0.0181556
31050	0.0438697	0.0195258	0.0125523	0.0165462	0.0848231	0.0782934	0.036265	0.0157794	0.0150873	0.016956	0.070869	0.060903	0.0196551	0.0240152	0.0240844	0.0220773	0.385142	0.37836	0.0768901	0.102774	0.100836	0.033289	0.0287213	0.034604	0.0411095	0.024638	0.0269911	0.025953	0.0209008	0.0265067	0.0144645	0.0125266	0.0116269	0.0186169	0.0179249	0.0166099	0.0935	0.0322048	0.0309129	0.0244535	0.0128727	0.0177172
31140	0.0450108	0.0194624	0.0131863	0.0156587	0.0827311	0.0766451	0.0359882	0.0172328	0.0181325	0.0179249	0.0680314	0.0618719	0.0208316	0.0238768	0.0247073	0.0235307	0.388603	0.379121	0.0772361	0.102912	0.104089	0.0321817	0.0317665	0.0330814	0.0413864	0.0254685	0.0248457	0.0280292	0.0220081	0.0214545	0.0127343	0.012319	0.0121806	0.0182017	0.015295	0.0166099	0.0947457	0.0323432	0.0305669	0.0238306	0.0124113	0.0167022
31230	0.0438697	0.0204133	0.0126157	0.0159123	0.0835552	0.0769621	0.0350884	0.0186169	0.0154334	0.0179941	0.0705229	0.0604878	0.0218697	0.024292	0.0258838	0.0223542	0.39061	0.389779	0.0733605	0.106165	0.101736	0.0319049	0.0325278	0.0347424	0.0397254	0.023946	0.0260914	0.0269219	0.0213853	0.0231847	0.0124574	0.0148797	0.0114885	0.0168867	0.0191706	0.0177172	0.0937537	0.0330583	0.0299209	0.0238306	0.0129419	0.0179249
31320	0.0424116	0.019399	0.0128693	0.0143908	0.0824775	0.075187	0.0357113	0.0177172	0.0150873	0.017648	0.0694848	0.060557	0.0188246	0.0223542	0.0242228	0.0229771	0.39234	0.376007	0.0722531	0.102981	0.101459	0.034604	0.0289289	0.0388257	0.0424937	0.0240844	0.026299	0.0252609	0.0202087	0.0222158	0.0123882	0.0148797	0.0128727	0.0174404	0.0207624	0.0188246	0.0922312	0.0341195	0.030959	0.0225618	0.0133802	0.0190091
31410	0.0439964	0.0192088	0.0134398	0.0150881	0.083999	0.0780398	0.0363342	0.0190322	0.0164715	0.0168867	0.0705229	0.0591728	0.0192398	0.0214545	0.0261606	0.0250533	0.392202	0.385765	0.0726684	0.108518	0.100767	0.0314204	0.029275	0.0352269	0.0401406	0.0251225	0.0249149	0.0260222	0.0206932	0.0233231	0.0111425	0.0126651	0.0121806	0.015295	0.015295	0.0164715	0.0939844	0.0319741	0.0300593	0.0233462	0.0119961	0.0156871
31500	0.0446938	0.019716	0.0138836	0.0141372	0.0831114	0.0797515	0.0346732	0.0198627	0.0168175	0.0168867	0.0704537	0.0629793	0.0191014	0.0229771	0.0255377	0.0219389	0.39151	0.384935	0.0739141	0.10575	0.0989674	0.0307283	0.0302439	0.0380644	0.043255	0.0283753	0.0267835	0.0245688	0.0213853	0.0242228	0.0112809	0.012319	0.0116961	0.0179249	0.0174404	0.0153642	0.0928771	0.0330122	0.0328046	0.0233923	0.0117654	0.0169098
31590	0.0436161	0.0185115	0.0131863	0.0143274	0.086408	0.0792443	0.0361266	0.0182709	0.0157102	0.016956	0.070869	0.0627024	0.0183401	0.025953	0.0252609	0.0229078	0.394486	0.382166	0.0757135	0.10748	0.100628	0.0321817	0.0303823	0.0335659	0.0456081	0.0234615	0.0294134	0.0253993	0.0218697	0.0234615	0.0120422	0.0122498	0.0116269	0.0181325	0.0151565	0.0161947	0.0946073	0.0320433	0.0328277	0.0235769	0.011973	0.0164946
31680	0.0434259	0.0231393	0.0128059	0.0155319	0.0855205	0.0774693	0.0384104	0.0181325	0.0154334	0.0168867	0.0701769	0.0632561	0.020624	0.0240152	0.0262298	0.0256762	0.39234	0.394209	0.0741218	0.106442	0.103189	0.0347424	0.029621	0.0371647	0.0415248	0.0242228	0.0253301	0.0262298	0.0228386	0.0248457	0.0146721	0.012319	0.0128035	0.0182017	0.0181325	0.0149489	0.0945842	0.0338427	0.0303592	0.024638	0.0132649	0.0170944
31770	0.0445036	0.0197794	0.011855	0.0138836	0.0848231	0.0772157	0.0337043	0.0202779	0.015641	0.017302	0.0716303	0.0582731	0.0182709	0.0230463	0.0240844	0.0200703	0.401545	0.388672	0.0744678	0.102912	0.105473	0.0348116	0.029621	0.0357805	0.0427013	0.0232539	0.0280984	0.0307976	0.022631	0.0220773	0.0140492	0.0147413	0.012319	0.0177865	0.0179941	0.0162639	0.0942843	0.0334044	0.0313512	0.0251686	0.0137032	0.0173481
31860	0.045201	0.022125	0.0138202	0.01699	0.0855839	0.0817801	0.0345348	0.0223542	0.0140492	0.0157102	0.0713534	0.0629793	0.0181325	0.0222158	0.024638	0.0215929	0.403206	0.385835	0.0753675	0.106165	0.101805	0.0321817	0.0287213	0.037926	0.043255	0.0253301	0.0275448	0.0244304	0.0229078	0.0227002	0.0113501	0.0109349	0.0145337	0.0202779	0.0175788	0.0158486	0.0944458	0.032943	0.0320433	0.0233462	0.0122729	0.0179018
31950	0.0445036	0.0192088	0.0126791	0.0152783	0.0859008	0.0819703	0.0353653	0.0202087	0.0143953	0.0168867	0.0721839	0.0603494	0.0207624	0.0236691	0.0253993	0.0224234	0.399468	0.385488	0.0755059	0.113017	0.102013	0.032597	0.0289289	0.0352961	0.0373031	0.0247073	0.0244304	0.0283753	0.0238075	0.0234615	0.0123882	0.0132879	0.0127343	0.0191014	0.0179941	0.0155718	0.096845	0.032274	0.0288136	0.0252148	0.0128035	0.0175558
32040	0.0452644	0.0188918	0.0120451	0.0143274	0.0846963	0.0800685	0.0348808	0.0182017	0.0148105	0.019309	0.0743294	0.0615259	0.0191014	0.0233231	0.0258146	0.022631	0.394762	0.377391	0.0776514	0.105335	0.103535	0.0317665	0.0308668	0.0368186	0.0409711	0.0243612	0.0278216	0.0251225	0.0260914	0.0240844	0.0137032	0.0115577	0.0130111	0.0200703	0.0178557	0.0187554	0.095507	0.0331506	0.0310513	0.0250994	0.0127573	0.0188938
32130	0.0455179	0.020033	0.0161024	0.0155953	0.0877393	0.0820971	0.0339811	0.02097	0.0154334	0.015641	0.0704537	0.0629793	0.017302	0.0229771	0.0216621	0.0228386	0.400922	0.38888	0.0714226	0.108172	0.102428	0.0322509	0.0284445	0.0373031	0.0414556	0.0262298	0.025607	0.0284445	0.0212469	0.0240844	0.0142568	0.0133571	0.0126651	0.0177865	0.0175096	0.0155718	0.0940075	0.0326662	0.0310975	0.0245919	0.0134263	0.016956
32220	0.045201	0.0205401	0.0156587	0.0152783	0.0860276	0.0774693	0.0348808	0.0177172	0.0157102	0.0162639	0.0705921	0.0636021	0.0184093	0.0222158	0.0247073	0.0218005	0.391371	0.390125	0.0756443	0.104712	0.10575	0.0321125	0.0293442	0.0386181	0.0407635	0.0233923	0.0269219	0.0244996	0.0237383	0.0258146	0.0114193	0.0115577	0.0128727	0.0186862	0.0192398	0.0162639	0.0953686	0.0333582	0.0303592	0.0246842	0.0119499	0.0180633
32310	0.0441866	0.019399	0.0147711	0.0145176	0.0860276	0.0786104	0.0353653	0.0170944	0.015641	0.0178557	0.0719071	0.0626332	0.0180633	0.0216621	0.0248457	0.0231155	0.396493	0.394832	0.0779282	0.103258	0.103674	0.032597	0.0328046	0.0369571	0.0438087	0.0261606	0.029275	0.0263682	0.0240152	0.0244304	0.0110733	0.011973	0.0134956	0.0168867	0.0183401	0.0184093	0.0949534	0.0341195	0.0330814	0.0249379	0.0121806	0.0178787
32400	0.0444402	0.0192722	0.0145176	0.0147077	0.0865982	0.0778496	0.0366802	0.0177172	0.0133571	0.0182017	0.0757827	0.0620796	0.0220081	0.0251917	0.0242228	0.0223542	0.400437	0.391925	0.0772361	0.107964	0.104919	0.031282	0.030936	0.0330814	0.0423553	0.0231847	0.0285137	0.0253993	0.0213161	0.024638	0.0140492	0.00982753	0.0139108	0.0178557	0.0188246	0.0175788	0.0967066	0.0317665	0.0313512	0.0237845	0.0125959	0.0180864
32490																			0.0753675	0.107203	0.103258	0.0319741	0.0332198	0.0386181	0.0415248	0.0230463	0.0253993	0.0245688	0.0227694	0.023946	0.0120422	0.0115577	0.0112117	0.0185477	0.017648	0.0168175	0.0952763	0.034604	0.0299901	0.0237614	0.0116039	0.0176711
32580																			0.076544	0.10395	0.102705	0.0302439	0.0303823	0.0347424	0.0413864	0.0262298	0.025607	0.0255377	0.0224926	0.0216621	0.011973	0.0119038	0.0118346	0.0182017	0.0198627	0.0182709	0.0943997	0.0317895	0.0310744	0.0232308	0.0119038	0.0187784
32670																			0.0775821	0.107411	0.102705	0.0345348	0.0290674	0.0357805	0.0455389	0.0244996	0.0253301	0.0262298	0.0230463	0.0253993	0.0149489	0.0130111	0.0110041	0.0184785	0.0191706	0.0182017	0.0958992	0.0331276	0.0317895	0.0248918	0.012988	0.0186169
32760																			0.0757135	0.107757	0.10748	0.0339119	0.0304515	0.0352269	0.0429089	0.0260222	0.0267835	0.0280292	0.0219389	0.0238768	0.0109349	0.0102428	0.0105196	0.0182017	0.0190322	0.0185477	0.0969835	0.0331968	0.0319049	0.024615	0.0105658	0.0185939
32850																			0.074883	0.106096	0.104296	0.0336351	0.0293442	0.0357113	0.0406943	0.0249841	0.0262298	0.0256762	0.0203471	0.0253301	0.0112809	0.0123882	0.0134956	0.0171636	0.0179941	0.0161947	0.0950918	0.0328969	0.0306361	0.0237845	0.0123882	0.0171174
32940																			0.0793816	0.107549	0.103743	0.0310052	0.0318357	0.0348116	0.0447084	0.0277524	0.0265067	0.0256762	0.0211084	0.0261606	0.0110041	0.0133571	0.0125266	0.0188246	0.017302	0.0166791	0.0968912	0.0325508	0.0329891	0.0243151	0.012296	0.0176019
33030																			0.0772361	0.107964	0.104089	0.0321817	0.0340503	0.0352269	0.0414556	0.0230463	0.0253993	0.0258838	0.0220773	0.022631	0.0168867	0.0122498	0.0134956	0.0191706	0.016956	0.0149489	0.0964298	0.0338196	0.0299671	0.0235307	0.0142107	0.0170252
33120																			0.0788279	0.105196	0.106165	0.0332198	0.0305207	0.0357113	0.0440855	0.0211084	0.0263682	0.0273372	0.0236691	0.0236691	0.011973	0.0114193	0.015295	0.0194474	0.0203471	0.0173712	0.0967297	0.0331506	0.0305207	0.0248918	0.0128958	0.0190553
33210																			0.0768901	0.109556	0.104435	0.034258	0.0282369	0.0384796	0.0448468	0.0250533	0.0272679	0.0254685	0.0238768	0.0236691	0.0126651	0.012319	0.0139108	0.0186862	0.0174404	0.0161255	0.0969604	0.0336581	0.0323893	0.0243381	0.012965	0.0174173
33300																			0.0769593	0.110041	0.103466	0.0313512	0.0287213	0.0377876	0.0451928	0.0274064	0.0273372	0.0253301	0.0212469	0.0229771	0.012319	0.0109349	0.0112809	0.0174404	0.0177865	0.0149489	0.096822	0.03262	0.0333121	0.0231847	0.0115116	0.0167253
33390																			0.0759212	0.110802	0.107203	0.030936	0.0305899	0.0305207	0.0431858	0.0274064	0.0242228	0.02796	0.0234615	0.0244304	0.0112117	0.0108657	0.0107272	0.0209008	0.0175096	0.0165407	0.0979754	0.0306822	0.031605	0.025284	0.0109349	0.018317
33480																			0.0762672	0.108241	0.108587	0.0337043	0.0283753	0.0366802	0.043255	0.0233231	0.0261606	0.0290674	0.0229078	0.0240844	0.0114885	0.0117654	0.0117654	0.0187554	0.0171636	0.0184785	0.0976986	0.0329199	0.0309129	0.0253532	0.0116731	0.0181325
33570																			0.0790355	0.10921	0.108449	0.0360574	0.0287213	0.0355729	0.0429089	0.0245688	0.0273372	0.0267143	0.020624	0.0262298	0.012319	0.0128727	0.0128035	0.0191706	0.0181325	0.0152258	0.0988982	0.0334505	0.031605	0.0245227	0.0126651	0.0175096
33660																			0.0789663	0.107411	0.106373	0.0317665	0.0294134	0.0347424	0.0405559	0.0250533	0.0247765	0.0255377	0.0220773	0.0229771	0.0151565	0.012319	0.0133571	0.0201395	0.0178557	0.0188938	0.0975833	0.0319741	0.0301285	0.0235307	0.0136109	0.018963
33750																			0.0757135	0.109418	0.108449	0.0328738	0.0307976	0.0385488	0.0428397	0.0255377	0.0252609	0.0249149	0.0220773	0.0251225	0.0117654	0.0116961	0.0116961	0.0195167	0.0194474	0.0146029	0.0978601	0.0340734	0.0312128	0.0240382	0.0117192	0.0178557
33840																			0.0786203	0.106511	0.108587	0.0334967	0.0298978	0.0339119	0.0426321	0.0240844	0.0283753	0.0264374	0.0233923	0.0247073	0.0123882	0.0121114	0.0108657	0.0198627	0.0202087	0.0155026	0.0979062	0.0324355	0.0316973	0.0248457	0.0117884	0.0185247
33930																			0.0779974	0.111286	0.108449	0.0304515	0.0288597	0.0350192	0.0434626	0.0244304	0.0266451	0.0253993	0.026299	0.0258146	0.0113501	0.0134263	0.0116961	0.0184093	0.0202087	0.0181325	0.0992442	0.0314435	0.0315127	0.0258376	0.0121575	0.0189168
34020																			0.0791739	0.110387	0.112463	0.0328738	0.0269219	0.0351577	0.0411095	0.0237383	0.0248457	0.0247765	0.0240152	0.0245688	0.0130111	0.0142568	0.0109349	0.0200703	0.0155026	0.0181325	0.100675	0.0316511	0.0298978	0.0244535	0.0127343	0.0179018
34110																			0.0788279	0.109487	0.108933	0.0344656	0.0305207	0.0341887	0.0394486	0.0245688	0.0253993	0.0277524	0.0250533	0.0258838	0.0111425	0.0125959	0.0128727	0.0187554	0.0190322	0.015641	0.0990828	0.0330583	0.0298056	0.0262298	0.0122037	0.0178095
34200																			0.0788971	0.109695	0.107895	0.0323893	0.0321817	0.03495	0.0371647	0.0247765	0.0269911	0.0260222	0.0224926	0.0248457	0.0107272	0.0144645	0.0147413	0.0195859	0.0168867	0.0161947	0.098829	0.0331737	0.0296441	0.0244535	0.013311	0.0175558
34290																			0.0774437	0.110664	0.108172	0.0328738	0.0288597	0.0373031	0.0411095	0.0258838	0.0282369	0.0258146	0.0231155	0.0251225	0.0121806	0.0122498	0.0108657	0.0182709	0.0204856	0.0150873	0.0987598	0.0330122	0.0317434	0.0246842	0.0117654	0.0179479
34380																			0.076544	0.110387	0.107342	0.0303131	0.0331506	0.0368186	0.0402098	0.0240152	0.0269219	0.0284445	0.0231155	0.024292	0.012319	0.0131495	0.0134263	0.0175788	0.0191706	0.0152258	0.0980908	0.0334275	0.0303823	0.025284	0.012965	0.0173251
34470																			0.0755751	0.111148	0.11101	0.0295518	0.0308668	0.0366802	0.0421477	0.0240844	0.0243612	0.0270603	0.0237383	0.0258146	0.0148797	0.0137032	0.0148797	0.0181325	0.0200703	0.015641	0.0992442	0.0323663	0.0301978	0.0255377	0.0144875	0.0179479
34560																			0.0808349	0.112947	0.104296	0.0341887	0.0305207	0.0356421	0.0427013	0.0294826	0.0254685	0.026299	0.0229078	0.0235999	0.0110733	0.0124574	0.0125959	0.019309	0.0182017	0.0162639	0.0993596	0.0334505	0.0325508	0.0242689	0.0120422	0.0179249
34650																			0.0769593	0.114262	0.108241	0.0304515	0.0294134	0.0364034	0.04194	0.0249841	0.025953	0.0301747	0.0243612	0.0270603	0.0130111	0.013634	0.0141876	0.0187554	0.017648	0.0168867	0.099821	0.0320894	0.030959	0.0271987	0.0136109	0.0177634
34740																			0.0790355	0.110594	0.11274	0.03495	0.0299671	0.0378568	0.0408327	0.0267835	0.0265759	0.0266451	0.0253301	0.024292	0.0107272	0.0116269	0.012319	0.0205548	0.0179941	0.0162639	0.10079	0.034258	0.0313974	0.0254224	0.0115577	0.0182709
34830																			0.0804889	0.113363	0.112947	0.0321817	0.0298978	0.0352269	0.0431858	0.0230463	0.024638	0.0273372	0.0233231	0.0228386	0.0109349	0.0142568	0.0114193	0.0180633	0.0165407	0.0193782	0.102266	0.0324355	0.03029	0.0244996	0.0122037	0.0179941
34920																			0.0838801	0.112878	0.112878	0.0318357	0.031628	0.036611	0.0423553	0.0238075	0.027614	0.0270603	0.0253301	0.0242228	0.0117654	0.0115577	0.010658	0.0191706	0.0209008	0.0172328	0.103212	0.0333582	0.0312589	0.0255377	0.011327	0.0191014
35010																			0.0777898	0.111494	0.111148	0.0318357	0.0302439	0.0373031	0.0430474	0.0256762	0.0253993	0.0266451	0.0221466	0.0261606	0.0146029	0.0115577	0.0105888	0.0194474	0.0185477	0.0174404	0.100144	0.0331276	0.0313743	0.0249841	0.0122498	0.0184785
35100																			0.0800044	0.112809	0.107895	0.0305207	0.0290674	0.0375799	0.0467846	0.025953	0.02796	0.0247073	0.0242228	0.0267143	0.0107272	0.0130111	0.0137724	0.0182709	0.0175788	0.0170944	0.100236	0.0323893	0.0335659	0.0252148	0.0125036	0.017648
35190																			0.0819423	0.118069	0.110041	0.0312128	0.0286521	0.0343964	0.0420785	0.0263682	0.0257454	0.0295518	0.0224234	0.0273372	0.0107272	0.0143261	0.0111425	0.0188246	0.0162639	0.0179941	0.103351	0.0314204	0.0313974	0.0264374	0.0120653	0.0176942
35280																			0.083188	0.110594	0.110456	0.0327354	0.0314896	0.0357805	0.041594	0.024638	0.0252609	0.0251225	0.0218005	0.0223542	0.0116961	0.0120422	0.0121114	0.0165407	0.0182017	0.0171636	0.101413	0.0333352	0.0304977	0.0230924	0.0119499	0.017302
35370																			0.0799352	0.118207	0.112809	0.0330122	0.031628	0.0340503	0.0420785	0.0273372	0.0247765	0.0268527	0.0229771	0.0238075	0.0116269	0.0107272	0.0112809	0.0183401	0.016956	0.0168867	0.10365	0.0328969	0.0313974	0.0245458	0.0112117	0.0173943
35460																			0.0799352	0.115577	0.112947	0.0319741	0.0282369	0.0339811	0.039933	0.0233923	0.0265759	0.0261606	0.0221466	0.0251917	0.0114193	0.0155026	0.0145337	0.0196551	0.0183401	0.0159178	0.10282	0.0313974	0.0299671	0.0244996	0.0138185	0.017971
35550																			0.081181	0.115024	0.112878	0.0299671	0.0267143	0.0345348	0.0418708	0.0263682	0.025607	0.0249841	0.0216621	0.0230463	0.0120422	0.0125266	0.0122498	0.0184093	0.0184093	0.0155718	0.103028	0.0304054	0.031282	0.0232308	0.0122729	0.0174635
35640																			0.082842	0.110802	0.11364	0.0310052	0.0323201	0.0360574	0.0415248	0.0244304	0.0254685	0.0257454	0.0223542	0.024638	0.012319	0.0118346	0.0125959	0.0195859	0.0172328	0.0197243	0.102428	0.0331276	0.0304746	0.0242459	0.0122498	0.0188476
35730																			0.0811118	0.120283	0.11364	0.0311436	0.0288597	0.0363342	0.0437394	0.024292	0.0241536	0.0273372	0.0233923	0.0251917	0.0124574	0.0110733	0.0125959	0.0171636	0.0175788	0.017302	0.105012	0.0321125	0.0307283	0.0253071	0.0120422	0.0173481
35820																			0.0793816	0.114193	0.114055	0.0330814	0.0288597	0.0360574	0.0424245	0.0255377	0.0265759	0.027614	0.0221466	0.0236691	0.012319	0.0125959	0.0119038	0.0158486	0.0175096	0.0204856	0.102543	0.0326662	0.0315127	0.0244766	0.0122729	0.0179479
35910																			0.0820807	0.115162	0.116685	0.031282	0.0303823	0.0339811	0.0418016	0.025607	0.0258146	0.0280984	0.0211084	0.0247073	0.0126651	0.0125266	0.0117654	0.0180633	0.0191706	0.0164715	0.104642	0.0318818	0.0310744	0.024638	0.012319	0.0179018
36000																			0.0795892	0.116546	0.113224	0.030936	0.0312128	0.0341195	0.0431858	0.0255377	0.0277524	0.0268527	0.0225618	0.0271295	0.0105888	0.011973	0.0121114	0.0188246	0.0170252	0.0177172	0.10312	0.0320894	0.0321586	0.0255147	0.0115577	0.0178557
36090																			0.0802813	0.112394	0.112671	0.0317665	0.0298978	0.0343272	0.0444315	0.0237383	0.0275448	0.0271295	0.0227002	0.0238075	0.0150181	0.0116269	0.0138416	0.0210392	0.0175788	0.0172328	0.101782	0.0319972	0.0319049	0.0245458	0.0134956	0.0186169
36180																			0.0809041	0.119661	0.118276	0.0318357	0.0290674	0.0358497	0.0424937	0.0245688	0.0244304	0.0265759	0.0231847	0.0247073	0.01398	0.0119038	0.0145337	0.0184785	0.0183401	0.0187554	0.10628	0.0322509	0.0304977	0.0248226	0.0134725	0.0185247
36270																			0.082842	0.118415	0.110456	0.0304515	0.0310744	0.0338427	0.039587	0.0224234	0.0256762	0.0280292	0.0227002	0.0252609	0.0110733	0.0101736	0.0114885	0.0184785	0.0185477	0.0155718	0.103904	0.0317895	0.0292288	0.0253301	0.0109118	0.0175327
36360																			0.0820807	0.12146	0.115854	0.0319049	0.0294134	0.0337735	0.0417324	0.0241536	0.0248457	0.0253993	0.0229771	0.0235307	0.011973	0.010312	0.0132187	0.0177865	0.0175788	0.0181325	0.106465	0.0316973	0.0302439	0.023969	0.0118346	0.0178326
36450																			0.083188	0.115439	0.113778	0.0324585	0.0318357	0.0350884	0.0418016	0.024638	0.0271987	0.0263682	0.0220773	0.0230463	0.0130111	0.0105888	0.0146029	0.0171636	0.0182017	0.0167483	0.104135	0.0331276	0.0312128	0.0238306	0.0127343	0.0173712
36540																			0.0842261	0.114608	0.111702	0.0320433	0.0304515	0.0348116	0.0436702	0.0234615	0.0274756	0.0273372	0.0243612	0.0244304	0.0111425	0.0143261	0.0115577	0.0175788	0.0179249	0.0174404	0.103512	0.0324355	0.0315358	0.0253763	0.0123421	0.017648
36630																			0.0843645	0.117031	0.117792	0.0317665	0.0310744	0.0357805	0.04194	0.022285	0.0253301	0.0280292	0.0213853	0.026299	0.0114193	0.013634	0.0138416	0.0182709	0.017302	0.0162639	0.106396	0.0328738	0.0298517	0.0252378	0.012965	0.0172789
36720																			0.0797968	0.1171	0.117861	0.0295518	0.0295518	0.0352269	0.0416632	0.0258838	0.0202087	0.0263682	0.0252609	0.024638	0.0145337	0.0109349	0.0121806	0.0187554	0.0194474	0.0178557	0.104919	0.0314435	0.0292519	0.0254224	0.0125497	0.0186862
36810																			0.083534	0.116339	0.115508	0.0323201	0.031628	0.0348116	0.0433242	0.0248457	0.0251225	0.0249841	0.0241536	0.0258838	0.0105888	0.012319	0.0125959	0.0174404	0.0178557	0.016956	0.105127	0.0329199	0.0310975	0.0250072	0.0118346	0.0174173
36900																			0.0831188	0.118761	0.116131	0.0311436	0.0303823	0.0372339	0.039933	0.024292	0.0277524	0.0289289	0.0224234	0.0233923	0.0110041	0.012319	0.0115577	0.0198627	0.016956	0.0171636	0.106004	0.0329199	0.0306591	0.0249149	0.0116269	0.0179941
36990																			0.0843645	0.122983	0.113986	0.0315588	0.0285829	0.0364726	0.0405559	0.0249149	0.0268527	0.0255377	0.0211776	0.0249149	0.0140492	0.0125266	0.0115577	0.0191014	0.0180633	0.0184785	0.107111	0.0322048	0.0307745	0.0238768	0.0127112	0.0185477
37080																			0.0867176	0.117446	0.116754	0.0317665	0.0316973	0.0340503	0.0421477	0.0255377	0.0263682	0.0291366	0.0237383	0.025953	0.0115577	0.0102428	0.0131495	0.0182017	0.0191014	0.0174404	0.106972	0.0325047	0.0313512	0.026276	0.01165	0.0182478
37170																			0.0823575	0.122567	0.121114	0.031282	0.0285137	0.0371647	0.043255	0.0251225	0.0253301	0.0284445	0.0235307	0.0224234	0.0125959	0.0118346	0.0114885	0.0201395	0.0182709	0.017648	0.10868	0.0323201	0.0312359	0.0247995	0.011973	0.0186862
37260																			0.084849	0.122913	0.116269	0.0332198	0.0290674	0.0352269	0.0409711	0.0251917	0.025953	0.0295518	0.02097	0.0252609	0.0117654	0.0132187	0.0118346	0.0191014	0.017302	0.0143261	0.108011	0.0325047	0.0307053	0.0252609	0.0122729	0.0169098
37350																			0.0855411	0.12146	0.118692	0.0333582	0.0294134	0.0376491	0.0444315	0.0269219	0.0251917	0.0258146	0.0218005	0.0223542	0.0124574	0.013634	0.0115577	0.0210392	0.0175788	0.015987	0.108564	0.0334736	0.0321817	0.0233231	0.0125497	0.0182017
37440																			0.0851258	0.115301	0.120145	0.0319049	0.0352961	0.0353653	0.0394486	0.0249841	0.0265759	0.0255377	0.0228386	0.025607	0.0118346	0.012319	0.0125959	0.0191014	0.0197935	0.0161947	0.106857	0.0341887	0.0303362	0.0246611	0.0122498	0.0183632
37530																			0.0845029	0.123121	0.119384	0.0320433	0.030936	0.0382028	0.0422861	0.0236691	0.0256762	0.0254685	0.0231847	0.024638	0.0101044	0.0134263	0.0131495	0.0175096	0.0200703	0.0184093	0.109003	0.0337274	0.0305438	0.0244304	0.0122267	0.0186631
37620																			0.082842	0.119591	0.119176	0.0320433	0.0292058	0.0350884	0.041248	0.0253993	0.0244304	0.0262298	0.0227694	0.0274756	0.012319	0.0116269	0.0118346	0.0185477	0.0188246	0.0168867	0.107203	0.0321125	0.0303592	0.0254916	0.0119268	0.0180864
37710																			0.0885862	0.117515	0.11883	0.0328738	0.0301055	0.0366802	0.0421477	0.0253993	0.0266451	0.0288597	0.0223542	0.0257454	0.012319	0.013634	0.0134956	0.0172328	0.0179941	0.0175096	0.10831	0.0332198	0.0313974	0.0256531	0.0131495	0.0175788
37800																			0.0903856	0.118484	0.11973	0.0324585	0.0284445	0.0363342	0.0390333	0.0257454	0.0285137	0.0258146	0.0230463	0.0260222	0.0114885	0.0115577	0.0134956	0.0205548	0.0178557	0.0155026	0.109533	0.0324124	0.0310975	0.024961	0.0121806	0.017971
37890																			0.0842953	0.119661	0.116685	0.0328738	0.031628	0.0338427	0.0414556	0.0245688	0.0244996	0.0284445	0.0253301	0.0285137	0.0164023	0.0115577	0.0112117	0.0178557	0.0180633	0.0175788	0.10688	0.0327815	0.0301747	0.0274294	0.0130572	0.0178326
37980																			0.0817346	0.12236	0.11973	0.0307976	0.0283061	0.0359189	0.0454696	0.0251917	0.0260222	0.0270603	0.0240152	0.0253993	0.0146721	0.0115577	0.0131495	0.0181325	0.0188246	0.0168867	0.107941	0.0316742	0.0322279	0.0254916	0.0131264	0.0179479
38070																			0.0874789	0.123536	0.120491	0.0326662	0.0310052	0.0345348	0.0418708	0.0253993	0.0254685	0.0277524	0.0247073	0.0247765	0.0116269	0.0113501	0.0126651	0.0197243	0.0168867	0.0167483	0.110502	0.0327354	0.0309129	0.0257454	0.0118807	0.0177865
38160																			0.0833264	0.123675	0.119868	0.0335659	0.0294134	0.0359189	0.0428397	0.0251225	0.0262298	0.0271987	0.0238075	0.0258838	0.0112809	0.0118346	0.0121806	0.0158486	0.0177865	0.0168867	0.108956	0.0329661	0.0313974	0.02563	0.0117654	0.0168406
38250																			0.0836725	0.124159	0.121806	0.0327354	0.0289981	0.0370955	0.0430474	0.0235999	0.0253301	0.0274756	0.0227694	0.0249149	0.0113501	0.0133571	0.0149489	0.0188938	0.0200703	0.0181325	0.109879	0.032943	0.0306591	0.0250533	0.0132187	0.0190322
38340																			0.0857487	0.121045	0.123813	0.0313512	0.0303823	0.0338427	0.0428397	0.0240844	0.0257454	0.0280292	0.0267143	0.0258146	0.0146721	0.011973	0.0118346	0.0178557	0.0174404	0.0182017	0.110202	0.0318587	0.0308898	0.0268527	0.0128265	0.0178326
38430																			0.0873405	0.124159	0.121598	0.033289	0.0336351	0.0359189	0.0418708	0.0245688	0.0302439	0.0268527	0.0241536	0.0245688	0.0112117	0.0141184	0.0126651	0.0209008	0.019309	0.0158486	0.111033	0.034281	0.0322279	0.0251917	0.0126651	0.0186862
38520																			0.0852642	0.119522	0.120699	0.0316973	0.0294826	0.0339811	0.04194	0.0238075	0.0271987	0.0266451	0.0224234	0.0233923	0.0113501	0.0148797	0.0134956	0.0188246	0.0172328	0.0164023	0.108495	0.0317203	0.0309821	0.0241536	0.0132418	0.0174866
38610																			0.090524	0.121045	0.121252	0.0331506	0.0318357	0.0353653	0.0387565	0.0235999	0.0269219	0.0262298	0.0224926	0.0251225	0.0150181	0.0109349	0.0114885	0.0197243	0.0177172	0.0161947	0.11094	0.0334505	0.0297594	0.024615	0.0124805	0.0178787
38700																			0.090178	0.122844	0.120699	0.0307976	0.0306591	0.0351577	0.0408327	0.0278908	0.0247073	0.0271987	0.0215237	0.0238075	0.0132187	0.0112809	0.0128727	0.0185477	0.0175096	0.0155718	0.11124	0.0322048	0.0311436	0.0241767	0.0124574	0.0172097
38790																			0.0860255	0.123675	0.123675	0.033289	0.0294134	0.0348116	0.040279	0.0238075	0.0258838	0.0288597	0.0233923	0.0257454	0.0137032	0.0127343	0.0118346	0.0188938	0.0192398	0.015295	0.111125	0.0325047	0.0299901	0.0259991	0.0127573	0.0178095
38880																			0.0866484	0.129488	0.121252	0.0333582	0.0315588	0.0370955	0.0409019	0.0234615	0.0261606	0.0281676	0.0228386	0.024638	0.012319	0.0127343	0.0117654	0.0182017	0.0171636	0.0182017	0.112463	0.0340042	0.0301747	0.0252148	0.0122729	0.0178557
38970																			0.0907317	0.127066	0.119522	0.0323201	0.0297594	0.0388949	0.0427013	0.026299	0.0281676	0.0291366	0.0243612	0.0265067	0.013634	0.0118346	0.0115577	0.0200703	0.0159178	0.015987	0.11244	0.0336581	0.0323893	0.0266681	0.0123421	0.0173251
39060																			0.0883094	0.122913	0.123121	0.0334967	0.0302439	0.0341195	0.0428397	0.0240844	0.0224926	0.02796	0.0213853	0.0245688	0.0115577	0.0116961	0.011973	0.0185477	0.0177865	0.0161947	0.111448	0.03262	0.0298056	0.024638	0.0117423	0.0175096
39150																			0.0853334	0.123398	0.123744	0.0361266	0.0320433	0.0385488	0.041248	0.0278908	0.0275448	0.0271987	0.0238075	0.0256762	0.0139108	0.0141876	0.0122498	0.0178557	0.0182709	0.0172328	0.110825	0.0355729	0.0322279	0.0255608	0.0134494	0.0177865
39240																			0.0887246	0.123605	0.123329	0.0319741	0.0301747	0.0343272	0.0407635	0.0236691	0.025953	0.0281676	0.0237383	0.0242228	0.0133571	0.0112117	0.0119038	0.0175096	0.0185477	0.0175096	0.111886	0.0321586	0.0301285	0.0253763	0.0121575	0.0178557
39330																			0.0852642	0.124644	0.125405	0.0327354	0.0295518	0.0357805	0.04194	0.0253301	0.0251225	0.0271987	0.020624	0.0253301	0.0123882	0.0115577	0.0139108	0.0209008	0.0139108	0.0168867	0.111771	0.0326892	0.0307976	0.0243843	0.0126189	0.0172328
39420																			0.0870636	0.124713	0.121252	0.0334275	0.0307283	0.0375107	0.0420785	0.0269219	0.0271987	0.0283061	0.0251225	0.0235999	0.0122498	0.0129419	0.0120422	0.02097	0.0184785	0.0163331	0.11101	0.0338888	0.0320664	0.0256762	0.0124113	0.0185939
39510																			0.0876173	0.127343	0.123744	0.0316973	0.0283753	0.0341887	0.0454004	0.0253301	0.026299	0.0247765	0.0257454	0.026299	0.00934308	0.0116961	0.0116269	0.0178557	0.0174404	0.0168867	0.112901	0.0314204	0.0323432	0.025607	0.0108887	0.0173943
39600																			0.0845722	0.123744	0.12935	0.0319049	0.0311436	0.0361266	0.0411095	0.026299	0.0285137	0.0303131	0.0218697	0.0243612	0.0129419	0.0149489	0.0148105	0.0178557	0.0167483	0.0168867	0.112555	0.0330583	0.0319741	0.0255147	0.0142338	0.0171636
39690																			0.0926695	0.124574	0.127135	0.0327354	0.0303823	0.0347424	0.0449852	0.0236691	0.025953	0.0270603	0.0248457	0.0249149	0.0119038	0.0125959	0.0126651	0.0202779	0.0173712	0.015641	0.114793	0.03262	0.0315358	0.025607	0.0123882	0.0177634
39780																			0.0849874	0.126028	0.12492	0.032597	0.0289289	0.0358497	0.0424937	0.0258146	0.0251917	0.025607	0.0244304	0.0237383	0.0111425	0.0118346	0.0118346	0.0178557	0.0173712	0.0150873	0.111979	0.0324585	0.0311667	0.0245919	0.0116039	0.0167714
39870																			0.0877557	0.123536	0.122775	0.0321125	0.0304515	0.03495	0.0420785	0.0242228	0.0250533	0.0258838	0.0233231	0.0257454	0.0112809	0.0122498	0.0110041	0.0197243	0.0181325	0.0185477	0.111356	0.0325047	0.0304515	0.0249841	0.0115116	0.0188015
39960																			0.0893475	0.12319	0.125543	0.0307976	0.0289981	0.0359189	0.0414556	0.0260914	0.0271295	0.0289289	0.0231155	0.0258146	0.010658	0.0125959	0.0114193	0.0200011	0.018963	0.0177865	0.112694	0.0319049	0.0315588	0.025953	0.0115577	0.0189168
40050																			0.083534	0.128796	0.125612	0.0318357	0.0289289	0.0371647	0.0436702	0.0260222	0.0271295	0.0251917	0.0232539	0.0278908	0.0114193	0.010312	0.0105888	0.020624	0.017648	0.0155026	0.112648	0.0326431	0.032274	0.0254455	0.0107734	0.0179249
40140																			0.0911469	0.124436	0.124644	0.0332198	0.0275448	0.03495	0.0433934	0.0276832	0.0265067	0.0281676	0.0238768	0.0251225	0.0107272	0.0148105	0.0132879	0.0184093	0.019309	0.0170944	0.113409	0.0319049	0.0325278	0.0257223	0.0129419	0.0182709
40230																			0.0878249	0.126235	0.123882	0.0333582	0.0295518	0.0345348	0.0425629	0.0233923	0.0257454	0.0274756	0.0228386	0.0252609	0.0107272	0.0119038	0.0135648	0.0177865	0.0203471	0.017648	0.112648	0.0324816	0.0305669	0.0251917	0.0120653	0.0185939
40320																			0.089832	0.127966	0.126028	0.0307283	0.0313512	0.0340503	0.0420092	0.0245688	0.0281676	0.0295518	0.0231155	0.0265067	0.01398	0.0118346	0.0110733	0.0163331	0.0177172	0.0164715	0.114608	0.0320433	0.0315819	0.0263913	0.012296	0.0168406
40410																			0.086856	0.122429	0.126858	0.0325278	0.0291366	0.0336351	0.0444315	0.0270603	0.0269911	0.026299	0.0229771	0.0220081	0.0117654	0.008651	0.0145337	0.017302	0.018963	0.0168867	0.112048	0.0317665	0.0328277	0.0237614	0.01165	0.0177172
40500																			0.0914237	0.126305	0.127758	0.0307976	0.0301747	0.0355037	0.0428397	0.024638	0.0301055	0.0296902	0.0251917	0.0240844	0.0134263	0.0116269	0.00975833	0.0192398	0.0182709	0.0181325	0.115162	0.0321586	0.0325278	0.0263221	0.0116039	0.0185477
40590																			0.0911469	0.126997	0.12762	0.0303823	0.0287213	0.0366802	0.04194	0.0260914	0.0245688	0.0251225	0.0261606	0.0260914	0.0116961	0.0112117	0.0135648	0.0181325	0.0171636	0.0158486	0.115254	0.0319279	0.0308668	0.0257915	0.0121575	0.0170482
40680																			0.0919082	0.125751	0.128934	0.0328738	0.0321125	0.0361958	0.0411095	0.0237383	0.0263682	0.0287213	0.0234615	0.025953	0.011973	0.0128727	0.0128727	0.0177865	0.0187554	0.0168867	0.115531	0.0337274	0.0304054	0.0260453	0.0125728	0.0178095
40770																			0.0912161	0.127273	0.132049	0.0303823	0.0295518	0.0352961	0.0433934	0.0264374	0.0260222	0.0262298	0.0238075	0.026299	0.011973	0.0078205	0.0125959	0.0206932	0.0165407	0.0168867	0.116846	0.0317434	0.031951	0.0254455	0.0107964	0.0180402
40860																			0.0862331	0.129073	0.126374	0.0313512	0.0285829	0.0340503	0.0413864	0.0253993	0.0254685	0.0267143	0.025607	0.0251225	0.0121114	0.0115577	0.0109349	0.0181325	0.0184093	0.0186169	0.113893	0.0313281	0.0307514	0.0258146	0.0115347	0.0183863
40950																			0.0892091	0.132049	0.125612	0.0323893	0.0297594	0.0348116	0.0418016	0.026299	0.025953	0.0274064	0.0228386	0.0260914	0.012319	0.013634	0.0110733	0.017648	0.0181325	0.0172328	0.115623	0.0323201	0.0313512	0.0254455	0.0123421	0.0176711
41040																			0.0888631	0.128173	0.13191	0.0320433	0.0310744	0.0339119	0.0427013	0.0231155	0.0253301	0.0262298	0.0241536	0.0255377	0.0116269	0.0125266	0.0141876	0.0197243	0.017648	0.0165407	0.116316	0.0323432	0.0303823	0.0253071	0.0127804	0.017971
41130																			0.0889323	0.132395	0.129765	0.0321125	0.0264374	0.0334967	0.0435318	0.0266451	0.0260222	0.0271987	0.0238768	0.0280292	0.0119038	0.0112809	0.0140492	0.0193782	0.0167483	0.0161947	0.117031	0.0306822	0.0320664	0.0263682	0.0124113	0.0174404
41220																			0.0881018	0.134263	0.131149	0.0311436	0.0286521	0.0348116	0.0429782	0.0253993	0.026299	0.0267835	0.0219389	0.0269911	0.0110733	0.0157794	0.0118346	0.0192398	0.0180633	0.0167483	0.117838	0.0315358	0.0315588	0.0252378	0.0128958	0.0180171
41310																			0.0892091	0.129142	0.132049	0.0312128	0.0331506	0.0344656	0.0433934	0.0238768	0.0254685	0.024638	0.0240152	0.0260914	0.0113501	0.0125266	0.0117654	0.0188246	0.0170944	0.0168867	0.1168	0.032943	0.0309129	0.0249149	0.0118807	0.0176019
41400																			0.0932924	0.129211	0.129073	0.0306591	0.030936	0.0359882	0.0431166	0.0235307	0.024638	0.0273372	0.0250533	0.024638	0.0116269	0.0122498	0.0116269	0.0186862	0.0179941	0.0170944	0.117192	0.0325278	0.0304284	0.0256762	0.0118346	0.0179249
41490																			0.0909393	0.133225	0.130042	0.0325278	0.0305899	0.0357113	0.0454696	0.0188938	0.0260914	0.0271295	0.0231847	0.027614	0.0153642	0.0107964	0.0114885	0.0215237	0.0166099	0.0157102	0.118069	0.032943	0.0301516	0.0259761	0.0125497	0.0179479
41580																			0.0899012	0.135025	0.125889	0.0343964	0.0266451	0.036265	0.0463693	0.0251225	0.0257454	0.0294134	0.0233231	0.0265067	0.0116961	0.0118346	0.0139108	0.0201395	0.0191706	0.0157794	0.116938	0.0324355	0.0324124	0.0264144	0.0124805	0.0183632
41670																			0.0901088	0.128796	0.129834	0.0339811	0.0312128	0.0354345	0.0420785	0.0258838	0.0285829	0.0272679	0.0247765	0.0249841	0.0110733	0.0125266	0.0115577	0.0212469	0.0185477	0.0152258	0.116246	0.0335428	0.0321817	0.0256762	0.0117192	0.0183401
41760																			0.0889323	0.132464	0.133571	0.0303823	0.0302439	0.0357113	0.0429089	0.024292	0.0271295	0.0277524	0.0249841	0.0263682	0.0128035	0.0117654	0.0110041	0.0183401	0.0201395	0.020624	0.118323	0.0321125	0.0314435	0.0263682	0.0118576	0.0197012
41850																			0.0932232	0.128312	0.129973	0.0296902	0.0294826	0.036265	0.0427705	0.0221466	0.0273372	0.0277524	0.0242228	0.0252609	0.0116269	0.0129419	0.0133571	0.0198627	0.0165407	0.0155026	0.117169	0.0318126	0.0307514	0.0257454	0.012642	0.017302
41940																			0.0940537	0.130111	0.132256	0.0323893	0.0297594	0.0339811	0.0418016	0.0247765	0.0268527	0.0266451	0.0225618	0.0260222	0.0132187	0.0113501	0.0128035	0.0182709	0.0182017	0.0168175	0.118807	0.0320433	0.0311436	0.0250764	0.0124574	0.0177634
42030																			0.0948841	0.134886	0.126512	0.0323893	0.0288597	0.0345348	0.0429089	0.0238075	0.0250533	0.0275448	0.022285	0.0245688	0.0113501	0.0128727	0.0141184	0.0170944	0.0177172	0.0157102	0.118761	0.0319279	0.0305899	0.0247995	0.0127804	0.0168406
42120																			0.0952302	0.131011	0.133502	0.0313512	0.0307976	0.0347424	0.0406943	0.0256762	0.0269219	0.0271295	0.0222158	0.0268527	0.0120422	0.0122498	0.0142568	0.0194474	0.0182017	0.0168175	0.119914	0.0322971	0.0310975	0.0253993	0.0128496	0.0181556
42210																			0.0908009	0.131011	0.129696	0.0326662	0.0304515	0.0364034	0.041594	0.0254685	0.0269219	0.0280292	0.0247765	0.0241536	0.0110041	0.0107964	0.0146029	0.0200703	0.0191014	0.0170944	0.117169	0.0331737	0.0313281	0.0256531	0.0121345	0.0187554
42300																			0.0917698	0.13371	0.132464	0.0303131	0.029275	0.0371647	0.0441547	0.0260914	0.0269911	0.0260222	0.0219389	0.0286521	0.0140492	0.0115577	0.0117654	0.0195859	0.0170944	0.0162639	0.119315	0.0322509	0.0324124	0.0255377	0.0124574	0.017648
42390																			0.089832	0.133087	0.135994	0.0303131	0.0294826	0.0363342	0.0425629	0.0249841	0.0289289	0.0269219	0.0269911	0.0252609	0.0143261	0.011973	0.0121806	0.0196551	0.0158486	0.0172328	0.119638	0.0320433	0.0321586	0.0263913	0.0128265	0.0175788
42480																			0.0934308	0.131218	0.136893	0.030936	0.0289289	0.0341195	0.0404175	0.024638	0.0264374	0.0276832	0.0272679	0.0264374	0.0112809	0.0125266	0.0118346	0.0186169	0.0179249	0.0161255	0.120514	0.0313281	0.0304977	0.0271295	0.0118807	0.0175558
42570																			0.0958531	0.135509	0.132672	0.0316973	0.0303823	0.0345348	0.0438779	0.0285137	0.0240152	0.0268527	0.024638	0.029275	0.0112809	0.0145337	0.0120422	0.0187554	0.0180633	0.0158486	0.121345	0.0322048	0.0321356	0.0269219	0.0126189	0.0175558
42660																			0.0961299	0.133295	0.132949	0.0328046	0.0285829	0.0352961	0.043601	0.0240152	0.0265067	0.0294826	0.0229078	0.0247765	0.0127343	0.0116269	0.0128727	0.0164715	0.0168175	0.0153642	0.120791	0.0322279	0.0313743	0.0257223	0.0124113	0.0162177
42750																			0.0939152	0.138762	0.132395	0.0339119	0.0303131	0.0369571	0.04194	0.0238075	0.0253993	0.0264374	0.0251917	0.0257454	0.0105888	0.0128727	0.0139108	0.0191706	0.0178557	0.0174404	0.121691	0.0337274	0.0303823	0.0257915	0.0124574	0.0181556
42840																			0.0932924	0.133917	0.137032	0.0323893	0.0282369	0.036265	0.0425629	0.025607	0.0258838	0.0263682	0.0243612	0.023946	0.0113501	0.0103812	0.0110733	0.0179249	0.0173712	0.0168175	0.121414	0.0322971	0.0313512	0.0248918	0.0109349	0.0173712
42930																			0.092185	0.13371	0.133225	0.0324585	0.0288597	0.0355037	0.041248	0.0274756	0.0273372	0.0268527	0.0244304	0.0248457	0.010658	0.0143953	0.0125266	0.02097	0.0186169	0.0165407	0.119707	0.032274	0.0320202	0.0253763	0.0125266	0.0187092
43020																			0.0892783	0.135509	0.13807	0.0338427	0.0284445	0.0370955	0.0433934	0.0257454	0.0256762	0.0283753	0.0204164	0.0276832	0.0116961	0.0119038	0.0112117	0.0190322	0.0167483	0.0152258	0.120952	0.0331276	0.031605	0.0254916	0.0116039	0.0170021
43110																			0.0934308	0.136201	0.137378	0.0318357	0.0290674	0.0343964	0.0410403	0.0249841	0.0249149	0.0296902	0.0229078	0.0269219	0.0121114	0.0130111	0.0112809	0.0191014	0.017302	0.0143261	0.122337	0.0317665	0.0303131	0.0265067	0.0121345	0.0169098
43200																			0.0926695	0.136478	0.137309	0.0306591	0.0310744	0.0383412	0.0423553	0.0250533	0.0282369	0.0280292	0.0229771	0.0263682	0.01398	0.0112809	0.0108657	0.0182017	0.0175096	0.0175096	0.122152	0.0333582	0.0318818	0.0257915	0.0120422	0.0177403

## Sheet: Strains_PBAT_Fluorescence_int.
Time [s]	negative_ctrl_t0_1	negative_ctrl_t0_2	negative_ctrl_t0_3	737_ecovio_t0_1	737_ecovio_t0_2	737_ecovio_t0_3	737_BIOPL_t0_1	737_BIOPL_t0_2	737_BIOPL_t0_3	755_ecovio_t0_1	755_ecovio_t0_2	755_ecovio_t0_3	800_ecovio_t0_1	800_ecovio_t0_2	800_ecovio_t0_3	800_BIOPL_t0_1	800_BIOPL_t0_2	800_BIOPL_t0_3	914_ecovio_t0_1	914_ecovio_t0_2	914_ecovio_t0_3	918_ecovio_t0_1	918_ecovio_t0_2	918_ecovio_t0_3	940_ecovio_t0_1	940_ecovio_t0_2	940_ecovio_t0_3	942_ecovio_t0_1	942_ecovio_t0_2	942_ecovio_t0_3	943_ecovio_t0_1	943_ecovio_t0_2	943_ecovio_t0_3	943_BIOPL_t0_1	943_BIOPL_t0_2	943_BIOPL_t0_3	966_ecovio_t0_1	966_ecovio_t0_2	966_ecovio_t0_3	967_ecovio_t0_1	967_ecovio_t0_2	967_ecovio_t0_3	1031_ecovio_t0_1	1031_ecovio_t0_2	1031_ecovio_t0_3	1034_ecovio_t0_1	1034_ecovio_t0_2	1034_ecovio_t0_3	1205_ecovio_t0_1
0	429	468	435	484	453	451	554	496	530	563	491	497	493	460	491	460	447	466	477	483	436	485	472	523	426	418	433	430	448	420	441	429	439	427	436	405	392	414	412	449	452	425	405	455	415	402	426	437	453
90	378	404	410	454	411	426	510	426	503	508	441	485	421	439	473	396	426	400	422	461	394	474	380	451	378	424	403	386	398	380	416	403	393	392	401	387	375	364	417	404	397	379	400	427	427	408	436	412	470
180	368	394	383	430	402	396	438	458	487	504	435	495	391	430	446	416	445	392	421	476	408	471	426	462	378	347	401	430	397	358	405	416	401	390	360	333	388	373	380	409	409	380	408	466	426	395	406	447	430
270	371	413	376	428	414	387	452	441	469	475	485	484	426	437	434	409	413	407	461	474	402	401	411	453	371	370	425	389	386	390	414	362	371	424	360	347	390	382	360	414	444	373	388	423	458	432	397	424	452
360	368	400	403	442	445	411	464	407	478	469	410	450	410	425	434	395	428	388	427	439	393	440	469	492	382	363	383	385	455	390	420	371	394	417	391	369	378	337	349	392	382	422	437	448	413	424	384	441	480
450	369	428	437	426	416	424	435	445	449	451	438	418	451	379	425	444	419	396	450	445	371	439	414	467	367	355	397	391	371	390	383	381	364	380	392	347	348	350	338	437	415	372	397	413	426	414	437	433	444
540	374	394	381	407	423	392	447	426	466	504	490	469	418	443	468	362	402	366	432	447	417	413	407	440	365	365	380	418	407	357	393	359	391	376	385	342	331	318	371	397	404	394	451	441	413	399	418	439	430
630	370	435	407	419	432	416	472	466	502	490	416	453	411	419	470	402	437	401	453	406	371	416	373	472	371	372	393	396	417	367	396	404	398	375	349	345	383	356	363	390	391	438	438	420	414	390	410	437	404
720	369	394	377	429	433	399	387	392	440	463	420	438	430	413	435	403	395	401	446	480	341	393	394	435	360	378	363	381	456	373	387	377	367	408	399	302	386	337	382	412	436	371	397	464	418	382	436	406	468
810	373	404	365	453	423	376	450	409	443	507	429	438	409	453	450	390	423	381	466	448	346	411	398	434	363	369	367	438	410	378	362	364	384	381	326	335	391	352	384	399	387	370	388	450	410	388	398	392	439
900	369	388	362	487	402	386	457	422	439	522	460	487	421	406	443	385	440	386	431	424	404	417	377	455	359	336	385	427	413	368	401	381	389	398	345	332	339	342	364	415	407	360	404	449	425	376	421	403	427
990	387	405	400	431	416	385	439	435	494	518	411	447	442	394	425	380	446	358	398	445	414	419	404	476	368	422	358	369	388	392	419	360	397	373	351	334	331	370	337	400	384	359	398	498	423	390	393	405	431
1080	368	392	411	421	374	418	438	397	475	538	444	447	408	402	440	378	413	385	429	450	362	387	364	468	372	368	364	403	408	377	380	359	370	364	354	311	332	347	368	389	418	379	392	455	410	406	437	447	430
1170	361	365	407	438	403	406	450	464	481	537	428	490	395	375	453	427	395	387	420	421	418	397	402	445	345	362	373	386	396	368	372	416	367	392	396	342	336	338	381	420	386	368	409	492	414	382	400	400	430
1260	366	409	403	450	408	376	474	406	462	529	434	472	414	387	468	347	388	388	416	424	376	418	361	440	360	382	380	377	411	351	389	370	347	360	373	355	363	344	356	399	398	395	397	459	398	406	413	412	409
1350	376	368	380	474	396	410	444	411	481	492	432	494	412	416	432	414	410	363	428	427	423	384	371	464	362	332	361	377	404	357	407	367	387	398	344	330	318	321	347	399	406	373	393	449	456	403	417	459	452
1440	351	386	369	447	394	381	437	423	437	581	439	506	447	377	464	378	416	382	429	423	322	398	368	481	354	331	368	394	438	363	368	383	378	331	337	325	357	371	376	390	400	368	391	471	397	399	393	439	455
1530	369	389	386	442	399	447	457	436	495	545	423	491	451	390	431	376	404	371	441	418	379	369	387	500	346	349	359	385	379	372	364	358	381	356	358	319	329	343	390	407	431	355	409	475	438	405	426	429	458
1620	399	421	390	445	450	378	433	406	449	527	463	496	467	395	426	416	392	386	441	415	393	375	406	462	323	374	385	402	410	371	384	380	398	354	357	324	395	326	374	428	388	395	411	440	456	398	403	446	460
1710	401	397	383	467	420	402	447	442	501	571	401	524	404	426	441	410	397	382	409	424	410	381	390	447	376	336	401	419	392	369	376	359	394	368	342	372	341	328	377	374	388	396	436	457	418	407	456	410	444
1800	366	374	385	450	404	425	467	422	442	584	418	506	415	392	435	404	388	420	435	423	375	424	390	453	350	401	356	368	384	347	377	391	355	346	393	325	370	360	329	431	407	401	429	459	404	401	461	427	445
1890	343	375	373	457	420	370	442	410	486	602	397	544	408	429	448	388	394	393	434	442	388	416	382	496	380	363	352	393	394	374	353	358	381	361	385	342	338	380	354	405	397	385	413	486	424	402	456	401	456
1980	351	395	416	496	421	401	498	439	471	597	428	529	446	393	486	374	423	372	403	474	392	424	392	460	363	365	362	450	384	411	397	361	379	406	369	395	379	336	372	410	411	380	408	461	466	393	417	432	484
2070	380	379	391	451	433	400	481	462	486	612	429	538	386	391	439	378	388	382	403	440	373	396	381	475	364	374	374	421	403	358	405	377	393	367	368	309	325	326	359	415	395	369	402	473	410	400	449	453	445
2160	360	384	387	481	406	456	481	450	492	642	457	569	397	382	442	390	403	384	440	407	397	419	391	438	334	359	370	398	380	406	409	363	389	402	359	323	347	352	354	401	421	383	398	427	437	391	440	405	466
2250	363	348	378	484	463	379	447	482	480	646	448	560	389	415	432	393	386	385	427	407	359	399	393	468	342	332	415	371	435	354	390	355	403	318	426	320	346	350	393	391	366	387	417	458	447	404	417	443	424
2340	399	377	398	465	428	392	490	477	486	646	405	556	396	374	425	383	406	386	435	391	379	415	365	502	364	327	378	393	438	371	392	365	355	404	354	351	342	371	326	428	353	393	407	454	473	422	437	414	434
2430	372	374	391	480	435	397	467	424	507	644	426	570	380	380	468	400	436	367	437	428	378	388	390	485	383	320	407	415	385	392	369	380	384	380	373	332	357	336	359	411	461	375	423	451	415	406	456	425	448
2520	399	374	429	481	417	396	485	426	488	705	424	547	386	386	432	373	388	382	425	413	383	412	385	453	343	367	389	385	408	392	410	349	405	350	377	346	341	398	367	402	394	393	417	457	447	447	428	391	481
2610	378	390	376	472	419	400	445	420	473	663	438	592	412	402	435	389	427	389	413	399	379	384	385	459	357	377	419	385	380	396	366	391	376	401	357	333	364	319	350	427	380	395	421	457	456	390	424	446	429
2700	365	365	397	499	465	405	463	488	476	698	428	579	416	393	455	394	414	403	404	453	380	430	369	489	336	356	362	394	455	373	397	370	367	392	337	374	353	377	351	436	427	377	458	505	432	376	461	423	448
2790	353	410	371	528	418	430	483	439	472	691	454	604	395	410	452	402	404	373	442	439	389	422	402	469	354	384	356	388	394	381	404	341	388	357	341	376	353	353	354	385	381	378	485	505	452	377	443	464	442
2880	350	414	353	506	432	423	484	436	490	689	444	604	423	388	455	421	398	424	401	423	394	440	359	486	363	355	357	397	423	371	379	357	370	365	394	334	357	336	399	429	384	395	415	481	454	417	428	457	443
2970	371	364	383	498	464	395	510	432	502	732	425	605	439	389	467	387	443	400	394	441	390	434	386	431	377	333	386	402	414	430	383	348	373	336	368	348	346	388	355	411	381	378	448	466	478	380	411	451	436
3060	354	387	383	520	429	409	475	461	484	737	487	595	432	389	456	410	427	383	429	504	366	438	373	466	361	373	335	422	425	367	364	378	356	353	343	328	380	337	358	413	419	395	440	483	469	429	444	461	491
3150	368	368	411	500	461	393	480	435	509	740	449	629	415	435	438	424	397	378	412	463	363	450	364	471	334	306	338	409	425	386	369	400	362	371	354	316	354	359	358	414	388	391	448	507	456	396	422	407	488
3240	380	380	382	537	449	432	491	438	474	766	435	638	424	409	475	397	426	399	402	394	357	405	386	515	353	354	381	419	388	354	372	391	368	345	352	351	393	345	359	418	374	393	438	461	485	440	427	443	449
3330	402	369	399	506	448	454	512	448	463	736	416	683	411	417	427	393	416	388	408	436	382	425	370	507	327	329	368	421	406	386	375	390	359	379	336	368	382	369	337	411	398	380	485	523	475	391	431	448	449
3420	372	393	353	518	393	421	466	506	491	786	469	640	431	413	487	384	412	417	443	409	397	388	417	470	325	335	362	388	395	413	356	344	412	388	384	357	356	345	382	419	389	410	437	486	467	394	411	436	452
3510	355	393	374	560	460	429	452	503	501	806	461	630	431	420	440	375	414	398	405	421	399	390	408	472	354	350	383	384	374	374	374	360	386	362	365	350	383	378	345	421	416	419	456	461	495	413	408	427	458
3600	358	368	411	533	463	416	489	473	507	787	446	636	469	418	435	397	374	397	464	396	394	389	414	478	369	371	336	416	454	375	356	328	370	361	363	340	358	335	369	414	391	390	479	486	459	422	432	412	457
3690	356	369	368	536	475	410	493	472	511	784	437	675	423	381	435	416	434	395	406	402	375	398	356	506	389	366	353	390	413	366	361	371	398	364	342	339	358	336	364	458	415	380	468	486	494	420	400	425	440
3780	367	347	363	522	489	388	450	495	511	813	467	671	400	403	486	386	422	440	426	455	361	408	376	488	388	364	339	430	385	345	386	333	398	383	372	345	375	339	381	452	376	385	500	521	488	373	406	416	417
3870	327	370	409	519	443	415	463	473	504	838	445	670	392	424	488	395	406	402	406	437	360	396	383	474	359	332	342	422	415	365	392	386	369	392	340	340	366	358	347	433	380	409	495	546	465	399	460	401	444
3960	335	383	352	517	443	445	480	489	519	817	476	679	419	414	435	421	410	398	389	423	305	431	391	500	373	355	383	417	401	364	372	350	376	349	368	337	362	365	386	435	386	387	465	514	479	401	425	416	422
4050	378	406	347	562	452	410	499	477	516	860	479	693	464	413	459	401	445	385	398	435	361	426	381	479	345	344	356	452	403	366	344	365	381	359	368	333	380	349	349	441	412	436	452	537	481	384	462	367	440
4140	360	394	369	562	459	417	478	491	488	835	469	741	441	389	430	383	418	444	381	397	378	439	383	468	342	330	361	440	434	348	381	385	376	390	347	380	416	351	371	422	379	404	454	519	481	391	463	437	461
4230	352	403	377	571	479	420	510	476	530	867	516	733	442	417	452	380	432	425	404	464	379	409	415	489	372	364	355	440	420	371	391	350	400	354	355	341	366	383	384	459	384	387	492	499	481	403	452	424	472
4320	349	368	399	538	477	461	476	523	535	873	455	703	432	391	477	440	424	385	395	413	356	414	394	467	359	361	360	487	409	387	373	381	378	394	345	339	378	385	391	468	387	391	493	521	500	425	455	413	408
4410	341	384	359	573	505	398	481	506	518	871	464	746	434	416	443	398	468	373	420	425	358	450	381	497	359	370	344	421	403	382	396	373	391	365	369	371	365	366	384	422	379	377	478	529	446	405	427	431	445
4500	334	380	375	547	451	461	513	487	555	839	484	726	465	439	451	398	426	403	402	435	356	399	437	486	342	354	402	407	386	363	348	391	375	345	343	335	374	348	414	475	385	393	492	541	475	383	416	425	430
4590	354	381	396	558	479	432	488	536	532	875	488	734	423	380	504	437	437	413	445	409	392	428	394	484	355	342	397	452	422	368	379	405	381	361	356	358	384	392	377	460	383	392	514	533	493	405	403	471	430
4680	385	424	383	586	448	419	508	500	543	861	455	750	431	404	480	417	415	423	404	414	368	468	414	459	350	319	396	407	470	404	404	347	378	388	320	372	443	410	371	427	403	385	516	510	492	441	424	419	426
4770	343	358	397	605	470	441	535	468	541	929	504	837	474	429	454	421	461	453	440	432	370	408	393	464	332	354	329	426	425	377	352	344	351	386	355	349	387	398	352	442	387	406	481	540	507	432	434	402	443
4860	329	374	390	591	463	438	505	496	528	874	522	757	455	410	472	406	456	424	381	405	370	414	429	488	382	360	357	412	435	363	370	367	378	391	339	354	362	364	374	443	439	427	502	532	533	404	416	451	462
4950	380	365	361	616	468	441	505	501	563	933	507	759	417	384	474	416	395	410	424	420	350	390	371	482	354	346	346	485	448	433	385	360	346	359	312	339	397	372	372	439	387	420	495	583	497	427	433	445	455
5040	350	379	391	590	465	435	479	503	592	947	503	792	455	430	469	384	450	419	406	448	383	411	432	476	359	345	373	440	426	394	349	368	371	361	337	363	384	386	405	477	388	390	518	556	506	394	415	419	489
5130	350	366	390	625	453	409	509	508	567	940	498	792	434	388	465	382	413	411	379	410	364	384	396	489	345	343	396	458	412	418	366	342	370	365	344	344	432	367	390	480	407	415	525	555	520	405	419	404	445
5220	365	367	388	605	494	414	497	496	536	980	521	785	412	411	463	400	453	434	383	409	376	396	394	480	342	345	348	400	470	411	363	392	366	355	350	330	378	383	387	453	415	399	524	569	519	433	444	441	468
5310	358	389	374	621	486	439	535	486	567	921	548	778	412	396	475	412	434	421	419	421	357	405	389	522	370	329	372	469	441	365	397	429	372	390	393	339	391	365	398	494	430	391	553	526	557	399	444	460	457
5400	377	378	376	641	473	456	505	544	552	980	483	785	451	429	469	417	451	416	396	417	342	388	404	471	338	348	378	502	436	383	371	349	375	376	348	350	411	388	423	495	414	396	516	546	511	400	432	431	440
5490	361	359	369	604	482	447	518	516	561	948	521	846	422	384	522	429	444	417	449	423	385	446	373	520	380	381	361	444	417	377	383	364	372	383	369	355	410	375	394	477	405	391	478	537	543	396	465	411	465
5580	380	380	357	599	477	462	524	523	571	962	528	798	463	380	505	416	461	408	443	394	401	431	400	490	379	355	362	438	419	404	385	377	353	355	364	324	435	434	435	445	367	406	563	531	513	449	423	409	443
5670	351	373	371	638	476	460	526	548	602	998	526	847	427	365	447	396	448	403	444	444	359	402	416	455	336	342	376	447	444	401	366	343	398	353	346	373	416	389	417	500	424	434	546	522	579	410	443	452	440
5760	358	384	374	596	504	443	506	539	557	973	569	821	423	410	499	418	463	422	419	415	375	403	446	471	354	290	370	468	465	394	358	366	361	393	395	350	396	374	378	477	400	430	562	539	543	405	413	450	427
5850	340	361	380	641	490	437	510	522	595	1016	542	829	441	395	461	392	473	461	430	432	370	427	407	470	361	332	365	449	453	415	364	347	395	357	344	338	390	379	405	464	406	419	531	534	537	370	460	446	446
5940	360	390	379	644	509	476	556	571	621	1017	527	860	463	405	513	440	449	428	391	412	363	417	408	483	369	338	351	454	456	412	351	368	391	397	368	354	441	369	415	457	425	468	560	568	546	435	434	426	409
6030	353	400	369	642	506	422	526	558	577	1059	541	838	442	417	502	411	447	413	399	438	368	422	408	481	321	353	360	443	445	383	323	326	377	381	376	381	392	403	400	490	398	407	568	602	573	427	434	421	423
6120	343	361	359	643	503	449	506	560	605	1033	555	913	487	401	485	411	451	459	408	434	347	392	401	520	365	356	371	462	472	414	344	343	371	379	379	354	416	391	426	478	454	453	572	551	545	467	452	423	462
6210	374	363	372	664	492	425	543	556	583	1037	574	903	433	402	535	417	452	419	437	429	371	403	422	440	361	369	371	449	450	377	361	397	407	408	351	346	464	430	396	498	394	464	525	565	574	399	434	419	440
6300	402	369	364	641	490	435	525	570	583	1048	589	874	476	446	468	421	446	443	424	424	345	444	387	473	373	351	376	492	471	391	361	359	382	377	387	355	423	392	398	496	403	412	561	559	587	429	463	433	498
6390	327	418	404	657	480	440	527	547	642	1071	556	928	424	407	492	421	459	425	470	413	393	420	391	480	321	363	366	455	447	371	339	367	369	333	326	354	450	428	415	506	405	419	567	604	562	389	449	440	429
6480	395	412	360	663	508	474	543	502	605	1135	613	893	442	418	510	450	454	473	379	415	379	439	384	489	349	370	339	471	433	395	362	397	356	369	341	383	412	394	398	485	417	444	555	573	568	401	435	423	434
6570	343	378	360	661	543	447	513	548	618	1087	546	865	468	407	524	426	466	414	397	423	401	413	401	460	339	385	400	485	457	384	369	378	387	393	368	332	457	420	436	515	459	439	594	564	577	450	435	422	434
6660	349	389	356	685	533	472	529	585	592	1108	569	877	446	404	477	469	483	448	416	432	377	410	380	533	390	367	379	487	488	398	376	391	366	368	381	343	440	397	407	487	427	439	534	580	554	410	470	411	491
6750	359	387	402	701	487	465	559	544	686	1163	553	893	449	423	475	409	511	457	404	388	394	436	390	474	360	339	363	476	473	408	399	377	381	348	352	332	469	407	404	476	423	428	596	610	575	378	451	430	438
6840	355	376	359	693	498	458	552	586	631	1128	573	930	453	406	493	448	485	426	396	429	368	412	413	490	385	352	377	500	504	412	368	338	384	384	339	335	444	407	397	475	421	440	627	589	596	415	441	428	479
6930	382	385	377	695	519	457	582	603	637	1094	587	939	443	441	503	433	425	464	393	418	371	435	376	508	344	338	367	489	438	424	367	366	396	365	365	360	440	407	396	489	414	428	622	578	621	444	422	421	421
7020	379	371	403	692	497	437	539	567	642	1172	570	930	449	381	491	466	476	477	419	429	425	465	423	493	347	335	345	498	439	355	371	367	358	349	370	391	477	403	368	482	419	419	588	608	599	425	469	432	433
7110	398	379	352	697	566	438	553	598	674	1157	555	989	465	411	490	421	467	464	399	389	398	404	440	490	385	334	390	467	475	433	358	358	392	396	359	341	477	382	434	491	425	413	596	607	641	436	443	421	443
7200	369	365	392	696	517	462	585	584	649	1164	620	944	438	418	485	430	454	432	470	465	369	397	381	481	338	374	366	532	474	384	392	407	374	352	325	323	468	392	399	468	396	435	624	611	629	442	433	412	459
7290	350	401	369	678	546	468	587	579	617	1195	599	989	469	401	544	443	448	421	406	453	361	433	381	545	391	355	393	497	528	404	367	345	379	391	361	338	478	419	429	536	429	465	679	623	650	419	473	440	445
7380	338	380	405	721	529	450	520	585	682	1206	594	983	443	423	504	415	496	408	419	416	373	394	379	531	354	386	379	529	476	409	350	350	375	350	375	333	460	438	421	500	404	438	657	613	597	429	425	436	474
7470	359	372	403	689	532	529	561	587	637	1223	634	943	466	443	512	473	473	463	403	391	364	419	416	490	335	374	347	544	465	422	359	360	413	383	364	331	485	422	405	503	397	457	594	619	605	418	474	442	415
7560	384	389	392	741	524	467	564	588	702	1238	603	961	486	426	522	427	491	453	400	403	367	455	368	493	368	340	376	507	468	409	361	402	378	375	339	359	451	406	414	488	389	485	613	627	671	405	442	458	433
7650	341	372	387	750	517	462	583	590	628	1221	626	1000	493	441	500	448	491	452	427	431	362	480	374	506	343	346	348	546	490	449	386	325	355	378	341	386	454	405	415	516	406	424	616	678	636	407	474	451	458
7740	348	379	329	723	538	501	591	602	649	1196	634	1016	503	441	490	438	480	454	404	420	363	406	414	501	353	381	375	489	475	435	381	375	384	326	397	349	445	409	439	503	462	491	624	635	604	406	503	449	484
7830	332	358	384	758	537	486	544	593	710	1257	617	980	471	451	533	474	478	461	371	421	372	406	409	524	368	353	370	497	491	447	335	358	416	393	339	378	473	434	415	510	467	478	633	643	648	412	470	419	444
7920	364	360	364	748	546	499	586	600	686	1284	612	1008	503	436	533	447	526	451	412	414	412	450	387	508	357	386	419	507	457	408	409	350	389	374	321	323	470	445	455	540	454	479	619	663	622	420	441	421	436
8010	339	357	394	737	556	464	585	583	675	1229	638	1004	510	427	527	447	501	455	413	375	402	417	420	495	377	388	353	513	494	422	354	354	363	380	347	336	486	463	418	525	449	438	659	660	654	459	429	417	462
8100	373	388	406	741	564	500	573	641	662	1287	654	1051	462	437	509	428	478	456	382	398	353	428	388	500	410	373	384	533	495	439	366	360	355	373	400	385	496	459	450	542	439	447	643	664	632	409	438	427	465
8190	327	389	369	776	535	467	579	617	664	1281	694	1015	485	414	507	430	471	444	396	408	371	402	409	498	419	349	375	573	495	442	359	375	393	363	355	379	450	425	446	568	411	459	621	659	649	399	443	437	462
8280	387	403	368	790	539	449	607	597	647	1275	652	1037	471	423	513	471	448	443	406	423	408	418	422	517	385	362	383	550	492	392	359	393	395	386	368	338	494	414	443	505	463	481	625	654	658	448	454	435	448
8370	354	359	367	821	564	500	572	637	678	1309	640	1074	482	419	514	441	471	441	398	435	397	466	410	482	354	333	378	533	521	432	403	345	338	359	348	337	503	442	447	570	449	439	666	680	686	450	428	452	475
8460	339	370	363	757	529	511	594	636	726	1326	642	1067	485	410	526	446	480	452	382	422	433	449	390	502	370	362	388	525	501	394	351	368	407	403	366	374	508	468	487	550	370	466	686	690	647	445	434	432	459
8550	339	349	363	753	553	496	572	654	712	1364	643	998	475	446	536	493	478	455	392	404	372	433	411	497	353	337	366	513	529	406	353	350	355	384	336	365	467	451	423	564	432	458	663	660	653	445	415	443	500
8640	348	383	372	708	555	469	578	644	677	1324	683	1095	452	435	514	450	515	509	429	441	433	409	448	520	329	346	355	543	528	447	371	380	377	346	389	374	499	438	462	556	422	472	694	661	696	457	450	427	456
8730	370	357	352	806	582	517	615	640	667	1366	631	1093	484	472	591	475	525	475	419	437	393	430	374	502	329	333	349	535	489	393	369	365	379	368	365	369	504	453	472	520	441	448	692	631	709	421	428	442	451
8820	362	367	383	784	621	520	596	647	707	1321	629	1094	512	447	567	451	514	461	403	400	370	409	366	537	354	302	370	590	516	421	392	368	367	376	366	344	472	380	478	535	398	443	710	675	718	460	425	492	463
8910	342	380	337	779	547	504	584	660	711	1354	681	1069	474	406	521	453	488	474	432	442	381	418	393	517	373	345	367	558	506	417	375	376	359	354	356	344	500	439	444	555	412	477	673	663	738	429	428	472	462
9000	317	352	352	722	557	473	599	644	704	1350	638	1085	497	453	526	469	519	497	376	402	375	398	382	478	383	359	368	555	488	441	375	371	380	410	358	360	566	446	454	537	421	481	676	677	707	424	445	453	450
9090	340	380	386	759	563	481	600	647	746	1412	641	1086	449	467	540	480	480	451	423	433	408	428	402	522	363	322	374	544	498	428	348	366	375	350	357	343	557	426	469	579	416	513	704	655	717	391	443	449	453
9180	377	388	376	802	587	507	560	661	742	1409	696	1077	489	446	584	472	508	496	409	425	368	442	387	498	365	369	388	586	508	441	366	377	337	351	356	335	513	436	467	536	467	485	702	709	750	435	432	464	435
9270	347	352	350	805	569	510	564	628	753	1380	695	1139	469	480	540	435	532	466	413	413	375	405	361	529	388	357	346	557	507	488	394	344	359	353	344	338	519	484	496	598	444	462	706	652	767	427	482	451	483
9360	357	391	361	857	581	524	606	657	771	1444	715	1125	480	446	539	431	491	471	418	424	376	395	391	495	348	369	366	546	503	424	382	368	387	351	354	339	526	462	478	572	442	466	651	702	706	412	476	434	423
9450	347	374	345	795	553	479	603	668	747	1428	681	1119	502	431	563	492	502	462	393	422	371	439	378	509	349	333	359	555	570	458	401	391	373	393	344	341	548	467	447	555	461	508	720	715	715	408	448	444	459
9540	378	364	379	802	565	489	649	664	743	1432	684	1085	482	421	487	437	497	469	451	411	402	482	414	544	382	374	368	604	530	429	356	386	433	382	377	368	519	442	458	547	422	471	701	734	730	415	468	433	442
9630	364	370	342	840	564	517	609	678	792	1398	699	1165	482	436	578	469	524	474	406	461	392	424	347	528	361	363	401	580	518	424	409	413	388	367	361	404	545	473	475	580	464	503	756	717	729	446	462	438	466
9720	328	392	377	835	552	514	594	647	743	1462	664	1217	492	419	535	473	541	480	403	410	390	456	405	499	367	357	355	563	534	435	345	345	367	367	334	367	531	476	450	579	451	436	737	744	749	460	480	433	465
9810	326	368	356	803	614	483	585	718	759	1491	688	1141	485	420	564	499	548	463	404	396	371	417	439	517	350	379	340	575	543	464	365	367	355	419	406	358	554	440	456	549	468	506	707	759	750	398	439	472	494
9900	362	403	341	815	591	521	595	667	756	1462	648	1166	505	471	545	456	531	475	405	433	373	492	418	538	333	337	370	579	543	426	383	380	398	412	387	358	547	472	493	583	447	487	710	740	803	396	475	466	478
9990	353	392	356	866	612	470	618	703	788	1423	660	1099	479	497	586	500	502	467	405	450	385	440	421	532	371	381	366	565	558	433	377	416	397	410	363	343	544	459	473	618	442	478	722	777	727	433	496	429	453
10080	360	368	360	816	589	496	628	704	747	1489	699	1142	503	428	561	471	542	491	431	392	362	430	401	525	332	351	362	635	527	460	362	387	384	375	359	369	535	457	510	607	469	470	729	740	780	402	445	451	463
10170	347	382	372	854	618	484	636	679	778	1487	709	1188	527	443	532	475	518	450	407	389	406	418	395	468	350	363	374	594	546	457	371	361	362	387	368	336	530	468	488	586	434	468	721	708	786	433	450	433	445
10260	352	366	385	877	588	510	598	687	818	1502	687	1198	516	445	574	456	515	483	407	421	415	436	387	569	350	331	366	595	571	426	364	362	392	376	358	348	562	468	473	593	445	426	749	717	762	412	415	444	430
10350	341	400	365	872	590	507	598	685	798	1520	702	1193	519	436	551	479	502	485	471	413	392	412	412	510	352	346	373	598	588	449	364	362	373	354	359	321	594	454	476	586	449	464	749	758	816	413	483	436	462
10440	317	358	366	861	579	526	668	688	826	1543	727	1209	533	473	576	509	532	494	441	441	410	402	418	565	349	359	368	610	538	429	370	388	401	371	330	385	561	500	473	600	467	541	763	750	803	433	449	439	471
10530	352	370	408	842	601	493	637	653	821	1499	701	1213	497	464	571	474	540	529	394	382	385	423	404	537	348	347	372	617	562	446	374	399	411	340	340	326	559	468	521	577	429	500	771	782	806	417	455	458	464
10620	365	364	429	865	607	519	601	709	792	1562	747	1176	552	447	545	493	515	500	380	419	387	447	400	528	359	335	371	609	541	445	381	379	366	384	363	342	578	483	496	576	467	520	758	732	834	417	472	440	440
10710	355	373	356	849	591	508	622	685	775	1513	689	1215	492	455	586	508	575	493	421	438	414	466	440	542	359	396	413	644	593	456	372	379	372	399	368	337	536	469	496	609	436	501	766	818	819	422	441	444	499
10800	371	376	372	872	609	496	611	668	799	1570	725	1239	527	470	592	518	520	489	394	426	425	422	415	559	349	355	348	640	595	432	415	406	381	410	396	368	559	495	511	603	448	507	784	787	831	452	454	462	493
10890	341	357	377	857	601	488	596	678	803	1583	697	1229	491	483	607	529	544	484	429	432	396	410	400	539	342	361	338	644	587	457	372	352	383	350	340	383	581	469	518	588	454	466	840	791	817	471	444	459	447
10980	369	353	361	854	594	592	596	721	812	1549	706	1239	502	461	524	493	536	500	430	387	427	426	387	507	326	385	355	630	533	450	371	336	378	420	412	352	594	468	542	621	419	489	795	767	824	406	480	441	457
11070	346	381	376	877	619	482	623	673	808	1583	682	1274	526	445	566	462	583	470	467	449	413	427	427	539	370	368	369	590	575	443	361	368	370	357	345	350	564	514	515	648	456	534	783	804	825	427	483	444	454
11160	385	414	364	916	591	559	607	713	793	1608	699	1285	509	452	572	490	537	545	414	438	372	436	411	530	344	372	370	611	635	473	337	366	383	372	356	341	630	517	532	620	460	509	794	791	821	443	496	443	451
11250	352	356	367	891	621	518	656	696	807	1592	738	1203	489	494	580	504	576	511	405	391	374	426	393	520	391	368	349	621	602	486	380	358	383	395	368	326	602	498	535	627	436	486	819	808	839	404	506	434	464
11340	332	379	386	923	619	549	644	699	819	1600	719	1243	507	448	568	493	548	496	412	418	436	466	433	535	347	383	366	611	589	444	345	360	395	371	398	376	591	485	524	585	455	549	804	797	832	436	462	437	478
11430	346	368	360	898	641	491	626	730	797	1636	696	1258	508	460	579	467	535	507	406	450	374	437	405	568	374	353	323	612	562	438	398	347	367	379	327	364	609	504	555	627	444	499	786	852	877	466	459	427	474
11520	383	381	419	913	621	529	633	723	805	1630	678	1261	530	499	572	502	543	506	442	440	423	470	405	530	350	342	376	640	567	482	347	363	351	369	345	357	602	506	516	625	414	541	812	845	845	442	463	448	494
11610	385	407	381	933	627	508	652	742	843	1683	741	1289	521	461	582	472	551	505	415	422	392	443	428	572	393	381	418	648	599	477	367	367	387	366	339	354	604	487	550	637	474	529	805	836	865	451	460	444	448
11700	351	397	407	914	638	542	643	718	840	1642	741	1278	534	462	624	513	541	539	407	422	379	434	384	575	392	359	382	648	614	491	356	345	364	382	375	333	601	522	540	659	468	536	815	832	897	404	521	455	495
11790	354	369	414	907	674	522	645	705	853	1714	721	1250	503	501	596	507	543	530	410	436	396	417	408	562	379	350	375	620	579	480	340	365	389	362	395	346	602	502	539	634	475	535	911	821	910	426	434	486	447
11880	368	407	362	897	622	521	619	742	825	1671	737	1287	547	461	580	543	580	537	404	415	406	441	431	544	382	376	380	645	602	456	375	359	360	367	370	379	618	492	579	676	460	537	842	855	912	420	537	463	486
11970	344	406	379	931	606	522	640	727	858	1707	730	1242	534	507	591	505	559	519	428	425	393	431	402	543	388	393	403	681	569	488	380	356	383	384	340	359	608	515	525	647	420	498	858	822	874	459	459	446	460
12060	355	389	382	940	618	525	638	737	888	1735	728	1307	528	461	572	499	548	522	458	434	410	433	406	567	396	336	395	665	588	502	335	358	383	389	335	389	607	538	553	659	444	503	867	809	903	444	478	494	477
12150	346	357	373	956	642	565	646	748	860	1694	748	1306	543	465	616	494	569	530	406	415	372	444	442	544	391	356	361	648	563	453	374	346	371	354	346	367	658	518	547	659	464	516	860	810	957	425	502	449	448
12240	368	358	376	926	667	543	628	761	890	1713	746	1303	537	469	630	486	601	490	450	440	386	459	410	565	355	391	412	675	565	464	342	406	384	425	368	348	601	532	583	660	462	575	888	838	941	415	478	469	470
12330	348	372	367	966	674	562	642	746	878	1741	738	1299	523	458	585	502	550	500	435	418	454	466	432	577	410	357	369	668	594	448	370	359	390	366	356	348	635	529	545	679	457	501	903	858	895	463	457	451	450
12420	342	368	396	953	658	523	655	745	882	1792	699	1307	525	468	580	500	551	495	403	437	389	471	407	576	409	405	413	689	607	516	393	378	359	367	370	356	653	534	531	632	443	548	860	888	905	435	474	441	471
12510	360	351	362	968	645	527	625	779	867	1750	731	1319	560	469	639	544	598	550	395	440	402	460	425	549	369	350	358	641	617	499	344	337	376	367	356	359	674	548	549	647	492	556	856	878	928	440	495	457	478
12600	378	359	363	949	640	539	648	754	863	1769	747	1310	527	451	581	522	553	536	462	428	390	433	411	599	359	361	376	660	586	480	380	364	379	394	361	388	677	564	555	672	472	557	853	840	926	430	476	438	458
12690	313	367	371	948	637	573	647	797	898	1744	721	1332	557	531	651	528	544	538	425	424	395	480	428	597	358	339	375	673	638	465	338	354	389	388	385	379	696	535	548	652	444	525	913	893	911	465	450	465	460
12780	344	392	372	946	657	544	676	731	904	1776	715	1334	557	461	633	514	569	523	407	396	392	444	402	575	356	387	389	685	631	490	357	352	367	365	407	341	682	535	590	684	464	538	888	874	964	433	529	446	494
12870	350	364	377	946	658	559	664	775	877	1796	756	1365	521	491	608	498	582	517	434	431	403	442	417	611	368	356	399	679	609	514	346	371	371	388	355	357	622	582	577	691	479	514	880	846	946	399	440	428	489
12960	406	397	397	1025	655	576	647	764	910	1819	749	1373	573	480	636	539	600	488	407	399	439	463	461	550	378	361	371	719	590	488	327	360	371	365	330	409	710	551	608	660	491	554	912	869	977	413	478	439	472
13050	334	383	382	938	677	572	686	802	890	1786	747	1363	538	483	619	510	586	529	420	454	416	438	411	587	346	392	431	684	639	515	381	412	378	378	345	351	662	537	559	653	458	516	921	899	974	468	473	454	469
13140	379	377	376	995	673	546	686	762	873	1792	725	1401	543	490	623	514	584	521	412	424	399	441	416	602	350	364	395	696	614	496	368	359	378	384	380	363	641	560	612	719	446	534	926	934	928	424	443	448	451
13230	353	393	367	952	655	586	658	808	891	1806	752	1336	531	487	611	501	596	532	395	425	407	448	432	599	415	369	375	681	633	475	421	391	389	369	346	344	706	548	560	718	482	513	918	879	943	460	437	444	444
13320	396	385	414	972	699	536	670	770	852	1806	783	1344	563	535	581	552	615	533	402	416	439	466	426	554	355	332	393	672	633	512	380	380	377	361	359	365	659	538	594	705	452	527	913	879	989	438	506	444	514
13410	376	373	386	961	674	543	657	788	907	1799	741	1337	562	487	640	560	616	566	439	444	427	505	432	572	383	401	371	710	579	443	351	380	390	384	362	389	711	545	546	668	448	533	924	908	971	409	497	456	487
13500	344	358	371	993	680	553	712	822	926	1820	749	1375	536	491	632	521	632	528	404	410	401	437	418	612	396	353	376	745	649	507	363	359	363	369	372	341	656	550	606	704	477	560	911	896	977	428	437	463	485
13590	351	388	373	991	652	586	722	823	923	1822	743	1377	585	484	611	525	577	562	421	440	400	526	418	581	360	374	347	725	649	495	350	378	372	369	385	344	696	566	583	669	476	589	959	935	980	462	464	471	473
13680	333	368	370	994	662	561	666	816	899	1859	719	1406	558	522	660	551	615	539	427	439	413	482	455	624	349	367	364	689	641	478	363	384	394	368	354	381	733	572	590	677	460	553	951	903	1006	409	457	486	474
13770	354	357	358	987	657	554	651	802	880	1768	762	1376	556	512	598	515	629	547	456	423	384	438	424	579	350	349	367	735	679	485	363	414	409	395	371	377	695	545	632	695	484	538	969	921	1040	441	472	459	466
13860	337	338	348	1011	672	553	664	791	899	1807	772	1382	545	492	603	525	599	525	437	410	415	464	445	548	360	367	397	756	664	523	370	396	404	369	373	385	715	588	612	712	456	546	957	893	1058	447	523	440	450
13950	373	368	384	1004	719	558	697	827	916	1848	737	1412	533	539	625	529	622	568	424	422	385	435	418	584	363	347	374	704	628	512	392	369	377	378	360	355	700	537	613	674	453	569	966	929	987	442	473	453	454
14040	371	364	373	1010	657	568	668	788	906	1893	765	1367	543	499	663	554	603	601	431	443	397	472	421	569	399	364	388	723	667	482	341	363	375	386	369	357	685	572	594	680	480	566	1003	913	1085	430	481	469	466
14130	351	397	387	1012	684	567	759	820	922	1849	746	1457	542	496	618	503	609	540	421	421	403	490	425	566	368	362	369	734	692	493	377	372	372	378	376	370	737	570	614	684	457	531	1011	995	995	429	515	467	474
14220	339	392	378	1020	677	557	670	828	941	1869	755	1441	546	503	613	518	595	486	396	450	412	514	433	595	371	393	405	732	635	501	352	425	381	404	386	384	697	582	619	730	476	552	978	985	1047	443	473	435	487
14310	356	411	384	1016	683	559	645	837	924	1867	775	1434	575	526	645	519	627	556	401	436	396	454	449	615	363	369	384	747	657	496	373	419	401	426	364	337	720	598	631	728	481	536	959	951	1089	437	467	492	462
14400	396	387	404	1045	697	561	684	821	917	1877	803	1387	572	531	614	525	586	547	401	412	407	460	429	584	378	347	377	732	663	477	345	362	406	362	347	375	698	578	619	700	454	576	987	995	1065	446	520	438	481
14490	377	365	376	1036	731	535	655	856	902	1897	773	1420	535	526	642	573	641	548	396	472	411	486	425	590	409	361	413	748	654	513	413	375	433	409	410	367	741	600	608	712	476	574	1023	961	1033	413	474	459	458
14580	348	378	370	1050	723	563	736	840	902	1890	793	1446	552	546	659	565	644	489	468	431	411	469	421	570	344	346	360	727	649	497	348	366	390	364	362	383	748	601	636	741	449	555	990	977	1101	438	501	461	499
14670	352	371	393	1036	698	595	714	841	939	1941	794	1439	551	510	618	518	638	535	436	435	418	443	436	607	303	412	393	752	676	493	361	361	397	359	382	356	743	638	651	729	454	597	1016	983	1088	462	462	479	521
14760	360	378	383	1046	709	594	681	798	977	1944	750	1420	580	525	638	561	613	560	413	421	383	484	415	608	380	378	440	729	670	482	381	374	410	420	374	297	736	608	644	709	479	557	993	963	1053	449	462	486	494
14850	357	341	390	1020	704	581	701	858	939	1926	741	1442	567	537	651	533	639	546	407	421	385	470	438	634	371	350	407	802	654	489	350	383	365	382	383	392	775	616	631	737	472	570	1006	1008	1084	444	517	451	506
14940	395	376	405	1048	699	593	700	850	967	1993	794	1419	572	515	632	547	603	543	435	454	393	464	451	621	396	379	402	804	662	499	372	386	411	382	404	377	704	597	649	712	504	597	1009	992	1089	443	491	442	474
15030	339	379	374	1076	694	590	684	820	941	1943	789	1412	579	504	627	580	633	595	432	413	397	474	418	641	369	334	382	702	674	485	350	391	388	401	369	341	760	608	664	791	464	596	1021	1021	1113	489	487	476	497
15120	385	384	418	1057	731	562	677	817	982	2000	763	1460	602	508	606	556	606	539	393	417	403	444	426	597	417	373	392	763	664	529	352	360	376	380	357	402	777	620	634	759	478	555	1082	1017	1106	488	483	466	484
15210	357	392	380	1087	743	574	685	818	958	2039	796	1491	567	462	625	531	581	537	416	418	425	508	431	600	359	404	406	751	668	495	387	409	378	394	376	364	800	602	638	749	464	586	1026	1051	1106	466	469	471	461
15300	345	407	402	1079	717	607	715	860	929	2005	778	1454	548	508	625	542	614	553	437	442	410	461	395	630	386	403	388	799	647	502	410	428	380	371	365	352	776	664	633	729	475	589	1041	973	1211	431	478	452	499
15390	368	360	407	1114	730	606	672	852	939	2025	790	1460	582	498	621	584	589	570	427	424	429	475	464	596	369	365	366	808	671	505	388	378	429	414	392	365	796	658	602	745	460	564	1107	1037	1118	446	482	468	457
15480	349	374	390	1009	720	566	727	858	957	2000	773	1483	558	516	626	525	620	547	413	457	407	463	438	614	377	420	415	757	726	484	364	406	379	405	373	387	755	641	695	779	524	606	1107	1025	1171	454	480	506	491
15570	406	408	391	1075	694	594	700	830	1027	2039	788	1481	575	540	607	555	610	547	434	439	403	459	402	627	410	369	376	750	651	532	380	378	437	399	382	352	828	640	635	725	485	576	1109	1022	1190	448	527	456	452
15660	368	407	375	1073	713	615	726	880	1009	2009	787	1454	578	518	622	565	630	557	427	458	433	485	410	603	413	361	407	789	720	499	383	421	436	427	370	363	785	627	660	726	482	561	1091	1032	1164	471	461	457	490
15750	387	390	371	1072	734	564	718	867	1012	2052	805	1478	555	507	650	558	635	578	411	437	441	503	441	608	408	356	379	806	692	521	364	374	381	390	369	411	780	605	666	793	483	574	1116	1021	1178	480	480	520	445
15840	376	395	394	1076	781	587	709	880	1047	2027	797	1498	575	507	635	550	633	552	447	462	408	497	451	611	397	411	410	805	706	573	417	377	399	377	363	351	783	659	630	810	484	594	1118	1050	1134	452	480	485	495
15930	352	365	384	1124	709	596	755	915	1023	2046	821	1446	577	490	621	567	627	568	418	387	383	448	428	606	353	401	382	786	750	555	383	378	394	397	398	353	774	621	649	767	514	609	1043	1017	1189	441	499	466	424
16020	350	401	372	1073	656	558	688	867	990	2045	801	1492	576	524	634	536	651	578	466	420	390	457	424	660	418	374	423	777	701	530	360	381	377	379	386	381	784	672	681	753	504	606	1090	1081	1132	452	488	473	464
16110	366	380	432	1100	727	594	714	897	1024	2014	834	1499	601	547	643	597	623	547	417	432	409	484	469	598	373	341	370	817	749	510	371	414	384	384	356	365	778	701	663	738	519	631	1099	1023	1223	434	466	459	471
16200	366	383	393	1109	707	611	693	871	1049	2112	811	1491	571	531	640	548	632	563	441	420	419	467	447	636	393	375	396	826	712	527	352	381	401	404	374	363	784	642	647	736	501	623	1122	1045	1187	492	467	487	471
16290	347	392	386	1121	720	597	714	889	1025	2123	799	1492	597	554	661	571	639	579	443	432	391	482	425	607	391	366	403	827	715	510	390	393	384	429	380	348	792	608	670	776	502	620	1095	1107	1209	443	538	451	452
16380	364	390	396	1061	782	610	703	911	1013	2083	793	1487	581	517	646	530	630	550	418	450	429	472	436	622	358	370	386	827	703	537	375	357	429	428	387	373	827	650	679	834	487	581	1142	1067	1208	457	480	463	522
16470	347	404	401	1133	750	577	707	852	1035	2086	836	1499	577	488	650	564	665	559	413	458	405	475	457	588	373	373	374	827	703	536	373	387	406	412	395	346	825	648	685	756	525	605	1146	1088	1204	429	513	480	472
16560	378	380	367	1169	749	591	772	897	1034	2109	837	1469	587	525	682	583	673	585	435	433	413	481	469	641	366	354	380	799	700	533	408	420	374	363	379	369	828	657	659	755	474	626	1139	1092	1247	487	495	489	462
16650	345	383	370	1123	723	620	702	906	1061	2114	798	1532	583	538	642	581	674	599	419	442	467	486	482	633	388	403	419	808	746	524	385	411	375	413	356	346	835	634	688	753	485	614	1157	1112	1200	478	463	482	511
16740	382	396	425	1118	754	585	704	891	1037	2183	846	1516	658	561	678	582	661	586	453	456	434	470	431	634	381	376	407	829	761	516	418	396	395	382	373	349	851	651	693	773	520	608	1148	1091	1241	443	461	461	502
16830	387	420	378	1113	749	589	757	884	1048	2171	832	1502	625	546	671	546	678	578	453	432	429	512	438	590	380	347	377	831	708	543	407	424	391	390	345	348	838	649	724	783	497	553	1142	1151	1264	449	479	460	505
16920	381	380	393	1171	745	596	710	904	1072	2171	804	1531	592	546	646	576	611	571	422	467	429	476	443	641	364	371	366	835	707	526	383	393	377	394	392	375	802	673	658	804	453	595	1142	1100	1266	436	466	467	457
17010	337	385	400	1151	749	623	701	920	1043	2109	800	1539	603	529	664	569	682	599	405	420	436	491	429	606	365	362	388	900	739	577	378	341	408	423	404	399	816	642	727	789	497	594	1166	1154	1253	453	428	476	476
17100	373	386	421	1148	750	612	720	943	1019	2191	862	1451	576	578	640	611	704	585	397	473	467	517	458	640	367	348	366	869	704	537	391	373	405	374	359	389	850	720	734	765	537	628	1157	1136	1297	456	468	488	493
17190	377	424	400	1175	770	595	756	917	1018	2166	816	1587	598	575	640	577	624	581	410	460	420	461	448	649	422	372	416	876	788	525	366	367	373	404	395	356	864	724	720	811	486	597	1197	1181	1313	474	523	478	498
17280	346	379	380	1183	735	608	729	884	1065	2216	825	1550	582	552	686	596	689	602	416	461	418	503	418	619	403	358	398	876	721	540	397	377	392	380	367	368	836	675	691	787	526	588	1159	1120	1302	451	500	445	495
17370	371	352	384	1154	739	591	748	936	1066	2189	808	1558	611	519	707	582	663	565	424	421	430	494	472	644	411	402	416	883	767	545	378	382	392	362	379	355	825	678	721	836	483	637	1216	1155	1295	455	510	443	459
17460	350	366	402	1155	739	624	721	928	1113	2173	813	1548	586	554	664	561	680	615	434	455	445	507	426	592	392	378	419	899	747	536	409	392	392	399	374	360	845	643	699	814	462	616	1202	1122	1326	469	467	487	462
17550	372	395	379	1175	740	621	722	907	1079	2185	839	1552	593	548	685	581	694	582	451	412	421	516	462	626	321	382	376	865	733	529	394	367	401	412	386	384	882	712	732	821	497	621	1215	1151	1364	448	494	495	500
17640	355	361	382	1211	763	630	726	901	1103	2202	876	1544	611	537	657	599	676	576	420	461	430	485	445	655	370	336	373	871	743	534	374	429	412	370	365	368	843	649	717	845	533	604	1222	1142	1372	442	487	476	465
17730	371	405	399	1179	761	603	707	896	1118	2243	828	1553	586	565	652	592	659	566	416	432	400	510	468	626	359	368	407	891	765	570	419	379	381	412	376	398	859	707	716	845	503	623	1213	1163	1344	449	497	467	494
17820	371	395	384	1210	768	628	742	949	1118	2256	815	1574	585	550	667	589	683	601	429	465	419	503	439	671	398	362	407	903	767	530	396	398	407	374	371	371	904	681	673	800	498	600	1218	1185	1327	435	482	466	454
17910	361	399	375	1186	773	613	775	945	1066	2179	851	1574	595	556	704	592	666	594	473	444	417	498	464	633	376	359	365	914	752	532	377	413	377	412	363	376	910	644	720	828	491	587	1250	1153	1355	448	513	471	480
18000	345	423	412	1171	751	579	727	963	1059	2222	848	1579	631	529	695	572	675	609	469	442	409	472	457	648	385	408	373	906	743	574	360	387	383	388	356	403	895	703	769	782	484	644	1189	1175	1345	437	483	513	488
18090	354	404	404	1170	794	620	762	951	1132	2276	834	1593	635	555	708	578	697	594	464	431	439	484	461	627	366	371	373	840	765	564	372	416	392	402	366	347	915	708	712	877	471	628	1229	1224	1305	491	483	504	461
18180	407	354	407	1160	791	603	750	946	1103	2225	840	1586	613	573	695	638	708	592	426	436	439	501	457	641	367	355	382	926	741	581	393	394	387	410	381	352	932	678	738	832	511	630	1222	1203	1373	478	494	510	485
18270	370	381	411	1237	785	607	743	939	1054	2232	840	1582	634	584	732	609	671	599	510	466	408	501	454	614	403	378	379	915	737	548	386	393	411	439	378	371	884	682	725	832	517	612	1227	1189	1358	451	518	510	479
18360	390	385	421	1201	783	624	752	968	1084	2221	824	1562	605	549	690	545	664	581	447	442	416	488	465	628	380	364	381	882	722	563	344	376	393	393	427	382	872	746	746	806	500	614	1236	1197	1366	465	471	488	483
18450	363	378	370	1219	755	633	761	956	1107	2258	842	1547	612	552	658	588	685	626	456	436	461	518	442	651	350	370	398	952	741	581	387	413	414	382	349	357	920	713	712	837	500	621	1242	1219	1374	446	475	470	515
18540	355	395	411	1197	782	627	782	954	1119	2299	840	1569	636	553	727	590	701	609	423	458	458	514	451	661	394	372	396	934	760	575	378	388	378	380	397	364	873	746	735	848	499	637	1266	1194	1412	481	495	462	478
18630	345	375	414	1229	779	610	720	984	1089	2264	896	1580	617	580	703	657	669	647	435	443	447	487	470	655	393	373	373	949	806	556	370	422	397	432	374	374	893	710	726	833	502	627	1284	1230	1422	482	471	496	473
18720	362	380	386	1216	803	639	736	927	1116	2227	864	1603	627	565	696	591	660	588	416	458	416	481	432	661	387	405	396	897	755	554	410	375	367	381	364	408	955	757	775	876	517	645	1272	1191	1396	469	481	496	519
18810	348	366	406	1221	790	630	774	989	1101	2188	839	1606	611	545	694	609	650	609	449	486	415	512	427	672	364	378	398	894	780	562	380	394	381	411	370	403	927	732	743	831	476	634	1295	1190	1433	445	530	483	482
18900	355	351	401	1227	790	633	774	977	1136	2317	850	1628	632	569	731	606	706	606	415	476	431	502	428	676	383	420	403	936	804	589	410	382	433	398	373	369	951	742	787	881	489	660	1300	1182	1417	459	529	460	486
18990	367	415	394	1271	823	620	762	970	1133	2314	860	1590	616	526	679	627	690	633	441	465	422	484	441	677	357	365	387	932	804	539	389	388	405	391	373	388	918	755	739	856	475	607	1311	1223	1459	459	545	467	481
19080	362	388	387	1245	813	657	755	980	1150	2281	841	1655	662	556	709	578	723	597	476	479	449	520	423	639	399	380	406	965	821	556	456	369	407	404	408	361	951	742	765	857	507	665	1284	1264	1439	456	489	501	444
19170	360	384	394	1211	799	640	775	980	1100	2353	865	1612	612	570	685	596	694	598	416	449	451	503	463	669	403	403	404	933	804	542	373	389	402	393	367	371	947	741	767	848	513	646	1302	1242	1412	452	502	486	485
19260	364	379	427	1236	776	604	749	971	1139	2301	856	1617	646	589	723	619	694	620	445	443	443	502	437	630	357	362	382	969	780	563	378	372	429	440	373	377	987	768	734	884	514	641	1321	1234	1483	451	494	483	489
19350	342	330	383	1239	813	635	757	980	1143	2367	876	1616	618	578	665	602	706	613	428	437	439	488	457	633	348	381	382	925	804	542	347	354	416	407	362	385	940	740	753	840	493	662	1306	1226	1446	471	464	492	484
19440	380	404	385	1244	821	616	739	1029	1121	2331	863	1624	638	555	715	619	710	609	427	449	415	501	458	684	387	362	418	983	799	583	362	418	426	397	378	358	872	758	758	864	493	652	1319	1280	1478	449	513	449	486
19530	354	390	374	1272	818	648	771	1014	1151	2345	906	1629	630	574	696	595	685	673	441	446	444	509	457	680	392	411	401	1009	817	603	399	394	390	390	372	338	1014	795	786	888	504	641	1347	1248	1544	445	535	469	504
19620	372	379	385	1280	835	694	755	994	1145	2337	884	1625	627	573	702	634	726	606	482	442	446	481	469	667	364	351	395	920	793	550	395	375	389	396	420	355	964	744	757	844	483	637	1300	1266	1439	444	519	483	521
19710	393	387	369	1269	794	633	765	954	1179	2370	845	1593	642	573	714	631	712	619	418	448	454	514	446	652	432	367	452	982	792	560	416	367	421	412	405	369	984	801	776	925	525	648	1393	1323	1485	486	503	518	465
19800	368	381	410	1278	802	641	762	956	1215	2366	867	1654	621	603	717	602	737	631	470	452	446	501	491	649	407	379	381	986	804	574	382	380	356	393	356	400	1028	760	806	908	523	609	1377	1267	1465	453	524	529	484
19890	402	401	381	1271	820	680	769	986	1176	2406	839	1694	648	567	713	641	711	607	446	434	440	542	438	651	380	354	348	970	782	598	382	423	381	405	344	371	966	765	778	889	492	664	1367	1309	1525	465	483	465	471
19980	379	384	381	1261	834	672	748	1029	1195	2417	906	1612	645	588	680	619	724	652	423	429	455	509	459	633	378	390	406	970	827	582	367	380	367	405	374	417	971	750	775	911	521	634	1378	1308	1512	475	491	457	496
20070	376	382	376	1293	831	639	744	1001	1156	2406	846	1642	672	566	679	626	697	636	460	466	440	509	498	685	413	365	409	973	874	568	427	375	375	372	361	397	1024	764	794	869	514	661	1401	1323	1528	463	490	453	476
20160	386	394	411	1301	771	643	776	994	1170	2397	932	1615	678	608	737	595	697	608	471	512	420	501	490	689	419	420	416	997	791	579	385	397	390	392	374	400	966	748	804	882	513	658	1409	1299	1517	457	512	525	501
20250	392	398	392	1300	812	675	815	1066	1146	2413	879	1648	645	583	729	625	699	660	490	467	461	540	494	656	382	372	398	1021	797	577	439	377	384	410	404	342	1000	749	804	906	508	641	1412	1370	1561	455	475	501	467
20340	418	399	400	1335	816	702	755	994	1206	2377	891	1708	641	571	728	650	760	691	441	461	492	553	443	691	413	392	423	1005	854	607	388	369	431	438	398	353	975	792	806	887	506	658	1352	1365	1543	471	500	509	464
20430	380	417	398	1311	812	648	787	1029	1164	2338	902	1614	655	595	751	638	725	638	450	447	477	564	453	641	359	365	420	967	885	573	374	382	400	408	360	409	1008	781	852	894	559	687	1406	1316	1502	471	498	443	496
20520	352	374	412	1312	820	655	749	997	1156	2384	883	1727	680	603	727	615	711	636	466	471	424	508	478	682	351	377	408	963	832	600	403	394	396	384	385	388	1043	754	810	861	520	677	1473	1339	1560	483	529	475	504
20610	385	427	440	1318	811	668	781	1027	1173	2424	908	1651	634	583	721	655	726	665	410	450	429	534	459	664	443	397	415	1005	856	584	383	425	395	396	385	391	990	764	800	915	526	656	1400	1365	1548	439	507	471	493
20700	346	387	378	1275	847	636	793	1042	1205	2437	885	1710	674	611	730	609	735	641	438	463	431	494	484	677	370	428	425	1031	892	593	385	419	397	388	378	382	1027	791	829	887	501	664	1402	1333	1532	464	490	473	516
20790	361	397	402	1327	870	644	766	1012	1186	2419	907	1662	638	590	719	637	730	615	466	467	455	564	481	674	401	358	408	1009	816	588	381	381	414	402	385	358	1009	800	820	902	515	660	1414	1308	1571	459	506	486	506
20880	356	386	389	1314	858	621	764	1021	1174	2448	919	1701	655	573	760	641	755	682	481	461	410	500	473	698	396	381	420	1012	817	646	413	438	398	423	367	387	1026	862	837	916	496	722	1453	1385	1578	493	513	519	494
20970	385	395	427	1298	867	656	805	1004	1184	2395	901	1684	636	591	740	630	748	613	422	477	418	522	494	678	384	400	373	990	842	604	400	388	418	393	376	414	1013	795	815	884	506	684	1416	1335	1592	485	512	486	486
21060	379	387	380	1311	830	643	789	1065	1257	2456	906	1706	678	600	751	643	752	623	475	440	431	532	449	663	373	402	401	1035	881	587	382	415	418	414	383	386	1030	791	853	919	513	657	1444	1356	1590	498	507	506	479
21150	367	380	432	1378	825	639	791	1032	1206	2445	912	1649	660	620	728	610	696	625	448	430	460	552	482	703	388	384	382	997	874	633	383	386	391	396	385	372	1027	796	840	917	498	650	1460	1395	1608	512	519	524	482
21240	384	387	378	1316	832	681	818	1015	1220	2523	853	1675	640	597	762	626	724	638	472	442	424	489	471	696	392	387	381	1025	859	636	378	389	415	410	365	408	997	804	827	933	491	693	1416	1310	1636	477	506	466	521
21330	381	367	386	1367	875	633	844	1041	1205	2486	919	1683	698	616	759	643	719	645	459	446	475	552	477	677	402	377	425	1041	839	591	402	442	390	434	394	402	1040	782	850	905	516	700	1432	1342	1637	459	496	473	472
21420	381	431	445	1334	820	700	772	1074	1217	2440	918	1682	659	569	731	677	756	656	447	441	444	491	490	690	363	391	378	1009	890	619	363	365	390	385	387	356	1063	832	883	924	549	645	1456	1399	1591	491	496	506	457
21510	375	414	458	1351	861	667	782	1051	1218	2486	900	1756	687	600	716	637	742	669	490	426	445	494	477	697	386	380	400	1067	844	597	421	397	407	403	408	401	1034	810	827	936	506	684	1477	1425	1607	507	478	500	478
21600	394	376	398	1347	825	643	770	1088	1201	2487	927	1695	676	579	726	654	795	621	445	469	432	553	465	678	407	362	412	1064	893	613	379	392	429	440	385	377	1079	876	849	919	519	719	1505	1379	1648	457	507	469	536
21690	363	391	421	1362	843	681	754	1112	1208	2526	951	1664	691	590	757	617	740	630	430	495	435	493	453	701	388	381	412	1064	878	583	373	416	399	391	373	429	1063	844	875	948	550	686	1543	1400	1618	474	519	518	491
21780	377	416	443	1352	833	679	743	1046	1246	2518	887	1662	690	603	764	652	740	648	452	448	422	536	509	702	392	372	410	1032	878	604	361	373	393	399	384	367	1081	821	891	952	536	664	1477	1425	1624	504	504	520	490
21870	355	381	409	1373	804	658	839	1064	1263	2460	907	1716	682	575	767	657	758	653	425	469	455	513	477	716	366	384	386	1057	882	633	374	410	404	403	371	393	1081	818	863	893	554	650	1486	1377	1664	481	537	485	471
21960	361	409	378	1365	834	688	805	1047	1271	2549	924	1683	689	609	763	630	783	648	413	507	405	550	518	668	393	375	399	1085	854	622	386	414	388	413	376	416	1070	885	885	971	584	713	1542	1425	1647	484	513	498	468
22050	381	377	398	1414	874	678	753	1066	1239	2540	933	1686	702	614	689	629	780	670	450	480	478	524	484	713	421	421	392	1066	840	621	426	358	377	390	418	398	1055	849	869	956	542	672	1518	1412	1666	476	541	482	494
22140	392	410	390	1306	826	692	792	1026	1259	2523	891	1757	698	586	741	650	740	671	439	464	430	520	465	660	397	371	415	1081	887	589	368	391	398	399	410	372	1075	801	878	939	524	696	1509	1426	1705	469	538	481	501
22230	391	409	406	1385	852	695	824	1111	1269	2477	908	1741	681	629	705	669	769	668	455	457	458	521	464	724	393	391	439	1055	892	595	371	399	390	410	387	387	1128	851	857	974	506	700	1493	1457	1710	470	541	487	489
22320	419	432	385	1391	861	680	800	1084	1276	2552	920	1746	691	593	728	676	767	673	471	470	450	567	454	729	374	382	393	1065	873	611	390	393	397	409	418	375	1124	855	866	963	529	694	1563	1439	1731	472	564	498	519
22410	366	411	404	1401	847	696	852	1075	1301	2495	871	1746	718	603	767	653	753	650	440	486	385	524	474	704	376	410	403	1053	895	598	424	393	394	402	383	347	1090	800	844	927	525	742	1531	1436	1771	482	553	485	481
22500	397	388	380	1445	885	678	833	1057	1292	2529	913	1737	669	594	766	669	755	644	458	481	496	559	468	719	382	405	431	1080	875	615	417	392	406	419	370	379	1091	893	881	981	537	708	1531	1463	1720	522	477	524	473
22590	391	393	366	1421	887	658	844	1074	1334	2537	912	1774	664	671	771	650	762	652	440	488	480	539	478	732	387	376	414	1088	890	618	400	377	442	414	377	386	1099	868	912	945	538	727	1537	1487	1713	503	522	500	545
22680	371	427	421	1392	850	685	786	1087	1297	2513	892	1733	684	665	796	668	749	666	445	483	436	515	474	708	375	361	387	1070	920	663	363	372	391	416	399	377	1093	839	894	1016	511	708	1551	1476	1737	453	532	482	495
22770	350	402	421	1409	911	695	812	1126	1268	2553	920	1708	674	608	803	687	768	665	501	474	444	502	488	706	389	381	402	1087	872	638	413	432	398	390	363	385	1119	835	899	989	507	663	1585	1439	1691	510	478	494	524
22860	387	421	386	1389	879	684	795	1089	1291	2548	884	1739	714	620	714	631	761	691	450	497	459	527	507	699	399	405	416	1100	898	601	381	396	422	409	435	398	1117	889	904	968	528	690	1527	1499	1759	482	508	488	495
22950	386	378	397	1428	904	700	792	1078	1295	2560	930	1701	718	599	762	646	748	682	463	459	422	536	502	714	398	421	411	1132	905	617	417	372	398	423	394	367	1143	857	927	967	534	700	1553	1499	1751	489	520	520	482
23040	393	388	409	1405	912	738	794	1077	1276	2566	897	1747	717	591	777	689	781	677	466	475	446	544	493	739	424	371	431	1097	925	635	397	394	406	410	401	401	1152	896	862	976	493	702	1586	1483	1758	483	573	502	525
23130	357	415	378	1417	900	720	806	1054	1300	2578	959	1783	699	593	750	658	795	687	457	463	462	522	469	756	388	420	407	1108	905	645	373	430	411	375	370	376	1149	864	855	984	543	726	1614	1484	1792	470	489	469	528
23220	373	386	390	1404	839	689	812	1071	1301	2608	910	1745	728	598	776	674	801	696	455	455	431	527	484	713	380	381	409	1098	973	628	382	388	388	393	394	386	1170	899	889	947	538	763	1586	1478	1789	485	546	489	513
23310	351	401	413	1394	864	708	829	1062	1304	2540	973	1756	707	589	771	654	815	639	451	448	425	545	487	684	440	409	405	1115	929	653	443	403	405	433	368	366	1109	868	887	925	515	756	1578	1524	1784	522	515	525	514
23400	385	422	424	1426	859	702	822	1111	1334	2544	930	1736	709	601	787	684	842	653	515	491	442	557	451	700	400	418	427	1127	926	628	367	397	380	371	353	393	1155	880	932	980	584	706	1627	1484	1824	455	521	487	494
23490	401	411	392	1384	877	714	807	1092	1290	2580	918	1767	696	610	769	713	836	655	490	479	459	558	471	735	408	379	401	1110	930	662	377	406	383	403	388	403	1156	884	901	972	526	711	1637	1523	1787	456	525	476	497
23580	360	394	415	1407	886	705	834	1078	1272	2598	926	1745	717	628	782	705	805	673	424	472	445	527	498	706	415	355	410	1125	928	631	382	405	444	408	399	414	1176	919	898	1002	557	720	1607	1531	1769	464	543	494	494
23670	385	426	408	1468	919	713	815	1117	1300	2560	939	1725	684	635	788	666	819	711	440	491	475	519	517	675	388	382	448	1114	929	631	406	430	420	396	366	437	1184	943	905	983	541	726	1651	1543	1808	498	480	523	486
23760	385	385	435	1455	927	688	820	1144	1310	2572	938	1730	661	609	781	687	838	707	469	456	467	510	481	768	397	410	347	1154	965	647	379	415	387	371	393	386	1141	924	945	981	526	747	1598	1516	1840	460	514	471	544
23850	383	445	420	1433	883	722	839	1113	1317	2640	927	1753	661	600	803	691	785	686	474	478	436	566	468	750	416	395	426	1158	927	622	407	374	391	395	391	428	1202	874	884	958	531	748	1640	1567	1843	481	496	494	498
23940	375	421	386	1462	919	719	839	1131	1285	2631	902	1787	723	630	779	669	851	679	467	448	423	540	527	736	394	413	427	1075	957	659	374	424	402	391	403	386	1177	910	922	981	529	701	1655	1572	1831	499	515	518	488
24030	385	406	391	1417	891	716	852	1148	1323	2604	911	1777	735	619	764	686	827	669	460	491	460	521	502	757	363	377	413	1147	964	667	371	380	443	423	369	425	1241	938	934	1032	526	734	1662	1525	1855	488	512	517	493
24120	392	387	443	1444	873	694	870	1122	1371	2621	954	1779	721	646	763	664	800	723	442	476	429	540	470	728	362	395	396	1188	959	623	392	386	404	409	384	387	1170	906	960	995	540	709	1644	1537	1849	465	541	475	500
24210	391	391	409	1458	919	695	844	1131	1321	2701	921	1705	737	600	778	663	862	666	454	478	434	551	490	699	416	371	417	1165	953	663	400	384	402	432	398	389	1215	933	916	1016	544	759	1714	1571	1861	459	526	492	500
24300	353	432	434	1490	884	760	826	1146	1361	2589	957	1769	749	677	798	686	789	683	450	520	431	556	504	724	383	381	404	1161	950	623	401	370	429	411	364	382	1227	966	947	1046	525	749	1602	1562	1863	492	522	482	484
24390	371	393	420	1457	938	707	821	1111	1344	2632	943	1801	730	656	801	690	801	713	488	462	499	545	474	724	412	364	422	1166	936	666	426	392	433	412	383	377	1252	902	941	1004	547	711	1676	1593	1846	512	504	507	494
24480	390	380	428	1495	886	697	850	1145	1330	2665	927	1759	730	660	787	725	841	694	470	476	441	598	502	753	342	407	431	1179	957	666	406	394	401	408	412	376	1245	923	952	1024	527	758	1680	1541	1866	468	561	485	509
24570	390	388	385	1468	951	738	828	1140	1371	2715	936	1792	716	624	832	691	786	682	491	506	411	558	534	750	387	399	427	1172	997	637	407	378	410	420	388	387	1259	923	952	1003	548	741	1689	1583	1844	479	528	476	530
24660	381	427	427	1464	891	705	839	1128	1359	2657	947	1761	732	644	875	715	815	681	466	470	454	563	480	764	391	391	432	1216	962	655	387	390	373	412	384	371	1202	919	961	1037	531	803	1669	1582	1882	507	500	516	516
24750	374	397	418	1496	888	719	837	1137	1386	2656	919	1795	736	647	808	696	813	714	465	478	421	571	473	748	378	384	406	1201	1038	681	398	411	438	419	397	398	1223	930	995	1012	546	737	1697	1556	1948	465	518	512	530
24840	372	402	453	1438	898	712	858	1095	1374	2704	942	1804	694	668	808	676	824	656	451	497	441	537	522	757	401	377	426	1197	953	628	405	404	438	411	393	448	1215	939	987	1033	549	734	1679	1607	1901	473	520	490	559
24930	360	375	432	1489	911	693	857	1164	1355	2693	937	1823	713	635	798	678	792	699	465	496	435	512	496	723	417	387	408	1211	1029	707	402	410	381	411	428	344	1238	933	1013	1071	517	743	1707	1657	1871	481	565	509	523
25020	346	396	441	1519	942	764	897	1175	1391	2678	995	1771	688	636	783	731	860	673	436	488	429	529	492	780	401	383	401	1230	990	649	428	402	419	428	377	419	1207	900	929	1054	590	726	1705	1612	1919	460	555	470	501
25110	383	389	399	1497	889	750	845	1144	1401	2685	985	1789	715	670	866	735	835	674	533	473	482	565	487	756	411	383	397	1184	950	678	418	382	422	377	390	372	1262	947	995	1048	549	736	1729	1586	2005	470	537	508	493
25200	377	383	432	1505	912	757	848	1154	1381	2653	942	1780	747	620	820	706	812	676	464	499	439	542	473	758	418	401	424	1176	1004	641	358	426	405	401	423	395	1205	961	1020	1047	550	774	1733	1661	1938	512	521	521	501
25290	396	393	395	1496	935	659	878	1163	1407	2722	936	1774	702	659	831	674	820	725	497	495	473	563	484	741	378	383	407	1184	1059	656	399	380	397	452	407	377	1310	968	978	1032	537	757	1768	1647	1897	480	521	494	516
25380	385	388	398	1500	950	720	825	1164	1383	2712	941	1778	720	645	797	742	875	686	477	486	433	536	491	738	406	405	461	1210	987	669	418	377	442	434	413	454	1276	967	990	1054	553	755	1733	1637	1975	500	564	466	565
25470	407	427	410	1508	967	758	853	1163	1386	2675	908	1801	743	658	809	734	813	686	475	454	444	529	481	757	391	387	408	1246	1048	648	380	414	408	408	378	406	1315	998	963	1034	549	739	1769	1616	1898	508	559	491	499
25560	374	401	459	1516	950	725	858	1127	1400	2672	998	1797	733	683	828	692	847	705	490	492	460	579	498	794	396	399	413	1210	1053	705	431	409	401	385	383	382	1253	982	984	1042	550	791	1739	1644	1951	488	511	514	520
25650	404	383	397	1555	939	686	815	1183	1407	2674	947	1811	714	630	894	704	812	693	490	474	395	575	482	783	387	427	441	1186	998	695	396	407	406	406	433	375	1252	995	1005	1061	553	765	1737	1647	2002	495	541	474	510
25740	360	426	427	1520	912	729	842	1215	1351	2710	928	1795	712	656	860	677	883	689	511	472	478	567	485	764	437	407	408	1211	1027	664	383	377	411	395	404	402	1284	979	968	1031	575	753	1786	1621	1972	481	549	490	522
25830	370	434	400	1497	930	721	862	1192	1391	2692	955	1796	763	684	795	745	853	670	462	499	409	568	496	781	427	423	397	1219	1034	703	392	408	386	416	390	393	1289	930	989	1086	589	749	1773	1600	1973	490	530	481	535
25920	385	399	410	1536	966	695	820	1160	1387	2719	958	1810	723	687	835	690	844	708	520	491	444	546	483	776	380	407	416	1187	1005	641	336	433	414	396	394	395	1328	1006	987	1068	564	714	1775	1688	1996	505	500	488	520
26010	423	392	404	1495	925	744	833	1196	1379	2779	937	1827	813	615	804	748	868	711	492	496	450	603	488	783	397	387	393	1218	1018	643	373	427	402	423	406	394	1279	974	1033	1027	562	761	1832	1677	1967	527	499	484	519
26100	373	404	407	1564	945	713	867	1173	1409	2744	978	1844	744	707	797	667	857	746	490	459	451	570	517	790	449	393	395	1243	1001	698	411	394	399	396	385	376	1320	982	978	1090	595	761	1806	1676	2064	492	557	480	524
26190	384	439	399	1478	969	741	840	1180	1449	2763	952	1858	755	658	814	719	864	743	461	501	461	577	507	776	392	400	407	1295	1039	664	396	402	410	469	373	432	1300	956	1038	1068	549	754	1776	1645	2040	519	570	517	504
26280	367	400	444	1557	958	718	840	1194	1431	2724	992	1805	783	685	852	723	825	721	504	483	498	572	477	760	416	425	414	1233	1030	709	413	423	404	415	422	365	1313	983	1048	1048	519	753	1830	1693	2053	466	531	490	481
26370	380	411	422	1577	963	727	833	1215	1421	2779	973	1848	739	665	839	687	851	698	474	518	458	539	490	752	386	357	420	1231	1036	642	391	412	415	437	375	414	1297	996	1005	1082	542	777	1844	1752	2037	472	576	483	502
26460	400	398	411	1548	960	748	836	1228	1401	2844	967	1855	744	677	864	705	857	684	460	470	436	533	485	767	400	404	434	1277	996	694	421	395	432	407	428	387	1308	986	1032	1053	573	796	1835	1720	2000	516	544	489	507
26550	364	434	424	1590	919	757	853	1204	1465	2764	1002	1816	755	658	861	731	842	679	489	493	400	560	529	724	393	371	424	1254	1057	693	386	402	406	454	435	391	1321	971	1072	1062	534	778	1835	1638	2046	462	596	503	523
26640	399	424	426	1534	946	734	873	1202	1438	2782	934	1849	773	657	807	712	870	689	485	519	450	553	475	796	407	410	441	1242	1046	675	393	379	411	429	428	368	1283	1017	1018	1060	605	764	1838	1719	2104	488	572	461	529
26730	370	404	454	1574	978	728	889	1217	1431	2759	940	1882	751	645	874	701	847	738	440	517	482	547	531	752	414	411	391	1288	1046	656	452	401	386	395	421	389	1304	1008	1023	1086	586	773	1882	1749	2093	454	541	499	515
26820	355	421	415	1596	1000	703	863	1212	1413	2765	954	1860	778	669	833	737	832	729	488	504	421	572	508	747	420	392	433	1210	1090	697	376	402	416	417	392	421	1296	999	1024	1084	548	767	1863	1737	2085	460	578	500	529
26910	377	377	429	1640	949	732	854	1186	1475	2758	1015	1856	756	706	868	754	828	754	469	531	458	563	498	801	381	387	421	1254	1056	672	466	450	409	399	444	411	1320	1023	1032	1073	564	775	1910	1753	2081	498	520	499	538
27000	409	383	404	1595	946	717	840	1193	1482	2783	1008	1899	738	678	842	714	881	701	450	503	443	541	529	798	396	371	397	1268	1068	686	381	421	416	453	372	424	1318	1012	1044	1111	561	872	1902	1720	2119	497	534	485	495
27090	384	389	436	1577	990	751	885	1207	1459	2749	985	1796	728	661	860	719	845	719	493	474	489	559	502	775	405	367	427	1269	1080	679	388	382	429	432	362	398	1331	996	1029	1080	553	737	1906	1744	2057	530	533	501	526
27180	385	413	437	1604	939	727	871	1233	1428	2805	963	1845	789	661	847	725	840	721	488	477	454	610	488	769	413	380	399	1281	1059	710	415	406	415	412	435	388	1340	1030	1038	1087	567	804	1872	1774	2081	522	539	505	513
27270	382	428	402	1536	962	698	857	1205	1470	2744	979	1823	758	685	843	734	896	729	493	496	449	540	534	759	387	390	459	1246	1043	700	448	404	435	391	362	412	1382	964	1049	1120	597	794	1868	1765	2085	450	535	509	533
27360	379	390	401	1604	974	727	870	1230	1474	2803	964	1825	784	663	842	702	847	755	529	505	500	569	557	802	409	442	422	1294	1041	684	418	392	423	429	403	390	1327	1014	1065	1089	584	828	1968	1760	2140	501	565	483	504
27450	361	359	465	1580	969	779	874	1210	1485	2800	1030	1868	768	702	837	712	874	740	470	526	446	593	508	815	425	384	421	1270	1077	701	390	370	420	404	391	387	1332	1038	1063	1099	566	806	1869	1843	2126	544	535	525	510
27540	384	406	425	1605	925	813	847	1238	1490	2829	980	1831	760	672	829	740	891	775	517	499	489	569	534	804	447	396	422	1290	1097	710	386	414	407	461	392	380	1388	1039	1082	1113	605	780	1903	1791	2141	485	559	506	533
27630	374	384	394	1603	970	714	862	1255	1457	2820	964	1900	757	661	863	764	856	719	516	472	477	555	548	763	425	377	413	1317	1043	711	404	388	403	420	426	394	1335	1050	1057	1130	554	801	1933	1764	2157	489	574	500	511
27720	372	442	397	1592	995	735	845	1265	1487	2805	982	1911	803	722	827	716	865	737	506	466	461	566	485	802	419	434	414	1290	1130	734	451	399	444	435	373	392	1384	1085	1075	1088	560	819	1908	1830	2102	541	562	522	486
27810	384	418	425	1572	1008	729	859	1224	1469	2834	975	1888	762	675	875	726	876	726	502	524	442	562	501	813	422	401	417	1364	1121	696	418	378	454	412	428	382	1380	972	1070	1109	597	824	1912	1778	2152	515	528	504	565
27900	373	397	433	1583	1010	750	843	1186	1492	2793	1023	1892	745	687	887	721	907	758	484	497	457	551	496	765	390	381	453	1334	1096	698	413	395	400	415	405	387	1400	1026	1073	1091	562	760	1959	1829	2157	479	532	508	577
27990	369	404	390	1642	995	771	864	1248	1453	2865	976	1865	774	700	873	726	875	734	517	469	485	579	500	796	406	388	376	1363	1138	721	462	393	400	426	390	399	1435	1102	1080	1108	574	807	1927	1776	2146	489	554	544	542
28080	419	394	443	1579	949	720	890	1166	1501	2867	983	1861	751	674	886	774	869	730	479	474	482	562	506	804	416	427	455	1314	1073	745	401	381	432	403	391	419	1384	1076	1115	1098	587	835	1923	1833	2180	502	477	520	547
28170	398	405	410	1625	981	757	920	1209	1489	2844	1017	1901	797	675	855	750	902	742	490	504	470	597	511	776	383	389	419	1314	1117	720	408	429	391	404	377	421	1411	1008	1112	1136	563	820	2020	1844	2232	443	547	515	527
28260	405	387	412	1619	986	737	864	1233	1482	2834	965	1865	744	702	855	736	894	739	485	492	478	550	543	812	400	379	441	1310	1096	725	407	447	438	369	409	413	1347	1012	1105	1091	547	793	1951	1795	2178	502	569	495	510
28350	399	418	424	1628	978	800	884	1257	1490	2817	1025	1852	762	690	818	758	918	740	486	479	513	570	482	789	417	376	444	1335	1099	712	435	368	431	422	427	398	1405	1028	1093	1090	593	842	1956	1847	2211	547	556	530	504
28440	356	406	426	1621	980	727	900	1235	1517	2860	1014	1888	741	708	897	755	905	737	502	500	438	569	515	784	439	382	419	1341	1077	726	403	389	413	395	397	395	1383	1100	1125	1127	566	822	2013	1820	2177	498	579	494	568
28530	362	435	396	1635	988	801	908	1256	1520	2865	1013	1885	753	660	857	758	865	751	483	478	474	613	553	775	397	438	473	1364	1088	711	376	419	437	393	397	376	1405	1056	1112	1110	559	851	1952	1885	2265	506	531	515	512
28620	387	394	390	1682	1025	745	933	1223	1493	2835	1010	1836	765	697	911	740	853	754	479	506	472	598	504	817	398	410	425	1380	1099	733	409	414	412	424	393	386	1413	1065	1108	1148	587	831	1953	1816	2236	479	542	539	531
28710	407	415	430	1630	986	763	878	1195	1474	2911	1004	1961	777	679	848	749	884	759	521	487	466	584	529	776	401	408	424	1340	1127	717	395	439	417	447	387	427	1409	1099	1093	1117	553	835	1993	1857	2178	494	566	514	530
28800	359	420	422	1611	985	761	851	1272	1475	2842	992	1896	794	682	847	772	924	732	482	480	469	583	552	801	424	405	429	1311	1118	719	437	411	447	427	410	375	1408	1087	1128	1169	554	823	2017	1892	2237	477	587	516	516
28890	385	411	398	1637	999	746	914	1236	1500	2868	1001	1951	755	718	864	804	896	748	481	491	471	587	532	803	419	434	429	1360	1119	705	422	388	436	441	393	423	1458	1066	1108	1154	532	816	2019	1841	2256	503	594	500	517
28980	394	460	404	1681	1029	784	885	1273	1489	2905	998	1917	845	713	873	773	881	747	482	496	446	604	510	802	395	414	468	1347	1105	702	408	381	434	439	411	392	1444	1075	1113	1186	603	881	2038	1870	2278	531	559	536	529
29070	380	398	419	1660	986	761	909	1270	1461	2923	1001	1899	841	690	841	769	930	743	487	518	470	605	533	818	430	409	430	1416	1131	710	411	420	413	426	383	435	1493	1101	1129	1172	603	841	2055	1901	2328	491	566	515	521
29160	405	421	413	1629	997	738	857	1227	1529	2892	994	1891	814	706	921	756	893	776	444	511	499	597	487	804	386	442	429	1393	1185	741	412	431	430	399	403	410	1418	1130	1146	1132	557	856	2006	1917	2266	517	583	500	519
29250	376	416	435	1689	985	790	881	1291	1491	2873	1009	1898	788	708	942	736	912	749	528	464	461	576	517	792	428	372	441	1395	1127	723	393	422	423	405	393	387	1482	1095	1152	1144	604	851	2007	1914	2259	521	538	526	573
29340	370	407	427	1713	963	749	863	1268	1526	2946	1015	1891	759	724	918	734	893	757	487	518	459	581	508	801	427	414	418	1370	1128	732	405	435	440	420	391	428	1455	1093	1145	1176	570	848	2072	1912	2312	467	550	524	544
29430	442	408	414	1706	990	787	926	1276	1550	2887	978	1936	812	696	911	757	974	769	483	501	456	594	563	781	421	432	444	1371	1175	724	420	431	406	465	407	427	1448	1099	1116	1185	582	858	2085	1923	2300	519	562	522	513
29520	382	433	427	1626	1025	776	881	1246	1550	2898	1020	1916	783	744	871	739	938	787	499	489	488	584	559	796	397	388	459	1362	1103	763	415	432	415	452	392	387	1483	1113	1161	1126	546	814	2063	1913	2303	513	547	506	512
29610	401	422	405	1733	981	806	911	1276	1473	2841	1015	1913	814	712	867	783	913	747	484	503	471	581	521	825	387	387	425	1421	1164	774	402	465	434	426	373	472	1492	1095	1170	1182	577	855	2094	1916	2314	503	562	509	544
29700	388	401	424	1648	986	745	947	1276	1539	2868	1048	1893	785	738	902	789	917	774	496	488	473	554	545	832	426	377	408	1374	1185	744	378	410	422	421	419	417	1492	1107	1138	1151	551	827	2091	1916	2313	491	552	534	556
29790	388	434	434	1714	1047	759	893	1305	1603	2900	1029	1898	784	684	887	774	910	752	530	528	464	581	484	792	450	434	416	1405	1181	723	431	408	417	422	454	394	1489	1088	1145	1178	583	848	2033	1949	2321	483	579	511	561
29880	373	379	449	1676	1035	790	875	1295	1568	2877	1041	1976	808	709	911	747	938	755	489	509	449	617	500	808	442	402	430	1429	1184	767	425	389	434	415	434	370	1475	1153	1179	1127	588	846	2077	1957	2329	494	562	517	564
29970	379	399	413	1683	999	776	920	1292	1546	2903	1024	1933	825	710	866	816	937	764	490	510	486	598	518	813	439	412	410	1418	1128	745	420	382	435	435	419	402	1494	1118	1145	1170	580	849	2110	1986	2356	510	540	524	544
30060	380	376	404	1728	998	800	916	1294	1538	2868	1043	1931	782	722	927	777	912	772	493	499	467	594	526	827	390	422	411	1436	1154	716	432	413	396	406	424	424	1459	1107	1171	1163	627	832	2087	1946	2406	506	572	523	540
30150	383	382	416	1669	1011	778	878	1273	1520	2924	1025	1919	792	774	885	762	922	756	505	503	486	606	514	813	417	390	422	1428	1149	750	411	390	456	441	387	396	1478	1118	1160	1212	564	818	2067	2017	2324	511	548	545	537
30240	383	410	425	1703	1012	758	905	1311	1559	2871	1022	1894	846	743	881	750	923	778	493	497	511	605	553	814	442	437	430	1456	1178	731	414	411	412	458	375	396	1464	1120	1186	1163	574	873	2113	1954	2390	488	590	510	545
30330	373	417	449	1632	1015	779	901	1284	1538	2949	994	1913	802	690	873	815	940	772	501	501	467	590	541	857	420	393	406	1441	1153	750	443	379	359	424	417	410	1527	1119	1189	1188	618	872	2114	1921	2371	516	574	552	546
30420	379	397	404	1711	995	785	890	1306	1623	3001	1076	1929	857	691	880	789	930	771	475	506	450	588	519	815	406	414	446	1433	1178	756	394	417	447	424	453	435	1495	1164	1187	1172	592	901	2122	1950	2399	473	560	506	568
30510	376	403	415	1718	1014	805	867	1334	1549	2973	1028	1911	872	705	904	785	916	756	517	497	498	593	558	842	392	416	421	1423	1242	738	409	416	431	416	410	418	1531	1117	1151	1225	574	870	2145	1981	2399	497	561	585	522
30600	382	415	425	1719	1026	755	879	1311	1561	2907	1041	1931	817	715	968	794	918	769	533	515	488	590	503	850	403	398	452	1473	1171	751	406	422	421	404	376	434	1547	1091	1180	1219	587	869	2133	1972	2384	506	552	573	543
30690	424	404	471	1722	1052	805	933	1271	1598	2995	1037	1950	841	720	899	755	967	793	489	512	479	623	543	826	430	429	460	1440	1166	811	389	434	422	460	399	412	1528	1181	1170	1215	623	930	2176	2007	2447	445	605	513	562
30780	383	402	424	1685	1024	782	924	1289	1557	2967	1012	1892	787	722	890	819	937	772	499	486	477	603	521	832	414	409	426	1447	1187	774	444	385	446	410	402	425	1548	1163	1189	1182	603	898	2082	2002	2443	496	565	518	522
30870	416	412	440	1759	1009	781	849	1314	1552	2957	1029	1948	814	736	894	808	939	764	513	496	503	598	522	837	460	384	426	1442	1227	741	423	390	430	440	388	404	1536	1177	1173	1178	523	861	2160	1971	2405	490	593	502	520
30960	411	415	457	1741	1050	764	945	1325	1571	2914	988	1917	809	768	909	792	918	755	514	509	487	587	523	847	455	409	419	1441	1182	768	406	460	417	453	405	438	1549	1171	1207	1244	569	855	2165	1989	2481	502	583	536	521
31050	406	439	420	1729	1067	816	939	1293	1587	2968	980	1956	813	725	938	776	977	768	490	494	527	598	538	836	416	430	409	1499	1244	785	392	397	451	437	454	411	1547	1097	1168	1246	579	846	2194	1986	2425	507	578	549	539
31140	394	399	400	1717	972	804	859	1313	1576	2972	1018	1906	798	732	897	814	949	750	503	505	493	582	525	879	420	379	448	1471	1197	782	369	395	425	446	402	407	1527	1156	1225	1218	624	873	2097	2052	2441	531	584	534	585
31230	432	404	424	1715	1043	781	912	1331	1612	2919	1032	1920	807	736	941	782	987	798	530	490	494	578	526	801	425	433	432	1517	1244	793	417	454	425	478	423	360	1554	1139	1166	1160	593	876	2137	2078	2430	555	582	543	518
31320	392	380	422	1744	1063	784	894	1346	1609	2909	1016	1952	816	746	868	804	964	778	507	515	472	589	512	857	455	383	419	1458	1206	805	421	425	434	406	354	454	1561	1123	1204	1201	602	838	2144	2072	2436	539	573	538	557
31410	440	435	444	1751	1056	779	935	1342	1630	2921	1031	1982	879	710	934	814	922	833	509	521	487	619	512	859	417	409	422	1478	1175	728	414	394	416	455	393	411	1599	1173	1215	1203	613	846	2178	2076	2529	525	581	553	545
31500	378	404	403	1753	1014	806	894	1352	1588	2984	1045	1910	807	756	932	788	972	785	514	512	487	575	503	867	387	397	421	1506	1220	765	434	408	424	434	455	390	1564	1187	1225	1204	586	920	2143	2049	2488	511	585	514	523
31590	380	418	446	1720	1103	785	939	1290	1645	3017	1050	1964	834	728	899	798	959	790	486	517	462	638	516	827	393	449	415	1479	1241	732	425	424	471	449	399	413	1600	1138	1220	1259	566	845	2232	2087	2479	531	570	542	553
31680	408	412	423	1780	1020	795	905	1343	1631	2992	1014	1914	838	735	914	755	954	789	491	515	475	654	559	832	393	398	442	1463	1193	755	405	440	413	449	381	428	1528	1170	1245	1228	574	888	2187	2083	2452	522	570	524	546
31770	385	418	425	1797	1072	835	906	1345	1628	3006	1028	1972	816	753	912	828	998	805	480	545	460	628	520	875	432	394	438	1546	1215	793	423	441	459	426	412	444	1600	1202	1257	1209	608	906	2229	2103	2513	539	571	555	515
31860	413	423	443	1742	1042	780	931	1370	1600	2945	1015	1908	812	780	966	759	990	764	498	538	471	653	531	833	408	407	439	1472	1243	745	407	431	425	494	417	410	1632	1165	1238	1233	566	945	2183	2067	2484	536	548	540	536
31950	382	412	438	1806	1045	812	925	1351	1668	2969	1071	1974	806	720	933	796	996	791	511	517	482	610	532	908	432	404	423	1498	1249	766	419	427	447	431	413	380	1583	1169	1230	1272	616	871	2223	2081	2588	510	594	495	558
32040	398	460	436	1754	1051	837	890	1298	1597	3012	1047	1883	808	775	940	772	954	798	529	504	455	605	539	882	414	414	422	1517	1221	765	402	465	408	465	391	421	1597	1222	1250	1214	594	921	2207	2136	2518	561	586	551	516
32130	385	443	428	1872	1073	886	933	1339	1629	2992	1034	1900	809	732	960	796	975	796	513	514	484	598	523	869	398	465	399	1527	1271	758	413	400	457	420	427	397	1607	1205	1229	1244	592	916	2224	2123	2506	491	557	556	563
32220	383	436	418	1835	1093	822	954	1321	1614	2972	1028	1938	833	755	933	788	1002	772	546	485	494	618	563	840	414	413	465	1462	1235	765	410	429	480	425	441	370	1609	1162	1256	1259	607	881	2190	2079	2555	502	593	516	573
32310	375	419	434	1802	1085	788	911	1380	1625	3051	985	1962	810	772	940	845	963	742	514	539	515	658	514	845	421	420	422	1568	1247	802	396	389	419	417	392	441	1570	1248	1252	1250	665	895	2269	2162	2499	515	592	556	580
32400	379	410	406	1772	1061	771	942	1349	1630	3040	1097	1994	835	765	968	803	1011	804	517	498	478	620	505	887	403	428	454	1476	1253	772	378	430	414	413	380	437	1666	1217	1252	1224	591	953	2304	2102	2547	502	605	538	561
32490	393	423	426	1799	1051	809	945	1364	1612	3058	1077	1932	818	767	932	831	994	816	505	510	489	616	553	894	414	454	433	1524	1277	755	420	388	437	462	420	410	1532	1240	1266	1256	610	888	2263	2131	2564	498	588	526	566
32580	378	396	462	1768	1101	805	932	1374	1638	3063	1088	1974	857	735	957	812	940	821	501	483	498	620	520	892	438	375	459	1516	1193	820	421	415	435	435	413	411	1594	1194	1261	1245	593	891	2317	2121	2531	515	623	558	544
32670	388	424	412	1845	1039	833	967	1382	1627	2950	1053	1963	866	768	942	793	992	799	521	515	453	616	537	859	429	441	424	1556	1251	814	429	404	427	433	383	441	1645	1239	1247	1256	624	897	2263	2123	2521	507	571	567	524
32760	428	406	463	1797	1131	824	923	1376	1666	2999	1071	1977	852	753	965	779	997	790	489	517	480	621	525	872	387	430	436	1545	1307	775	416	420	379	435	387	417	1645	1226	1294	1276	638	907	2272	2121	2567	557	584	556	605
32850	388	394	423	1794	1057	828	915	1373	1667	2982	1058	1962	848	768	946	797	978	796	531	497	460	593	565	869	408	391	422	1543	1258	746	396	415	430	421	401	426	1604	1288	1288	1286	604	912	2293	2161	2619	517	597	540	578
32940	385	411	397	1777	1128	775	939	1374	1656	3052	1050	1976	842	772	983	793	981	803	495	516	489	635	538	869	455	407	425	1550	1300	794	418	381	420	430	417	431	1704	1215	1278	1238	580	930	2291	2146	2610	497	588	535	534
33030	388	437	416	1820	1053	857	936	1409	1656	3050	1059	1912	869	796	945	833	965	854	521	505	493	622	522	836	413	425	414	1533	1286	803	416	408	411	456	393	419	1645	1228	1256	1284	613	922	2271	2134	2610	529	590	541	522
33120	406	452	467	1783	1122	822	932	1367	1663	3090	1032	2001	824	788	977	824	981	821	507	536	471	634	552	853	451	394	455	1573	1270	808	422	465	428	431	396	419	1669	1297	1229	1298	608	908	2308	2147	2647	508	648	537	564
33210	395	400	416	1837	1075	827	964	1381	1654	3099	1097	1943	896	786	939	853	992	843	542	540	493	621	539	857	404	442	417	1584	1286	776	414	407	449	426	463	392	1677	1287	1354	1351	592	918	2377	2141	2626	499	600	512	542
33300	402	446	435	1856	1069	810	940	1432	1735	2981	1053	2009	836	784	947	818	983	830	507	476	485	631	543	885	419	389	467	1557	1265	798	394	444	410	420	408	388	1714	1219	1347	1255	597	954	2339	2167	2635	568	588	559	549
33390	400	411	467	1803	1068	835	924	1334	1687	3092	1054	1951	867	749	960	825	1020	821	556	506	502	653	521	881	421	410	403	1597	1303	791	447	407	405	443	460	417	1666	1220	1335	1283	591	919	2365	2161	2654	519	576	528	526
33480	390	401	435	1858	1052	805	941	1384	1652	3033	1072	1939	899	752	969	846	1047	809	524	530	484	622	545	856	451	473	447	1579	1307	810	391	407	402	464	418	411	1672	1242	1323	1274	608	924	2371	2180	2652	489	612	557	548
33570	375	425	417	1832	1068	797	975	1358	1672	3020	1060	1927	857	766	949	822	1025	789	529	485	486	606	552	865	424	413	437	1554	1301	760	413	415	434	442	428	439	1630	1231	1262	1266	635	969	2357	2198	2728	513	636	507	588
33660	411	422	453	1835	1105	805	973	1353	1766	3106	1070	2018	837	761	957	843	997	844	515	493	502	628	570	877	430	402	426	1581	1250	806	423	414	469	426	449	407	1681	1258	1308	1284	620	955	2361	2142	2666	525	612	556	539
33750	361	431	426	1783	1078	839	966	1417	1670	3086	1049	2010	862	753	968	799	1025	867	500	538	479	642	544	875	411	421	417	1588	1346	763	435	419	465	432	445	435	1677	1210	1339	1301	596	900	2378	2211	2648	554	590	541	602
33840	408	401	434	1864	1087	842	962	1385	1681	3093	1070	1943	847	772	939	826	1028	799	494	536	477	681	553	884	415	403	452	1589	1317	790	458	404	468	418	420	394	1732	1238	1319	1301	591	908	2382	2212	2647	544	619	548	538
33930	371	453	428	1891	1072	836	933	1372	1687	3118	1110	1977	881	813	990	833	1015	788	514	522	486	607	557	875	447	419	434	1584	1283	788	437	390	466	452	446	409	1650	1275	1328	1282	628	951	2372	2219	2675	500	640	518	536
34020	399	423	425	1890	1095	835	935	1399	1699	3028	1044	1959	837	763	933	820	1017	862	508	513	492	657	549	854	442	468	439	1618	1286	815	399	429	449	455	427	417	1730	1253	1371	1328	608	938	2412	2222	2685	512	630	520	551
34110	418	455	434	1887	1117	878	970	1390	1702	3079	1055	2028	880	752	981	802	1021	847	519	494	529	625	550	873	426	413	431	1567	1299	827	394	415	462	424	448	386	1691	1262	1342	1271	594	884	2444	2205	2752	524	659	549	576
34200	394	464	448	1892	1067	864	931	1354	1716	3058	1064	1987	870	784	997	861	1030	828	527	497	487	634	573	891	453	430	493	1566	1334	791	439	420	432	419	394	445	1698	1280	1335	1310	588	928	2426	2228	2748	517	619	511	561
34290	413	426	441	1909	1060	851	960	1417	1721	3074	1074	2006	871	768	997	848	1028	821	522	528	490	657	540	868	436	440	446	1659	1291	791	452	403	427	416	418	435	1717	1297	1346	1295	611	917	2377	2233	2722	502	615	537	608
34380	404	417	418	1871	1062	814	927	1433	1697	3092	1080	2011	875	774	978	829	1011	837	497	522	493	622	551	909	400	429	463	1605	1336	813	420	415	463	430	420	425	1708	1267	1319	1310	636	950	2386	2247	2719	526	615	570	557
34470	407	406	418	1931	1106	868	956	1424	1727	2998	1086	2026	867	803	981	846	999	795	504	503	495	626	567	902	424	412	462	1624	1298	785	429	421	417	446	429	438	1698	1251	1338	1295	584	967	2381	2272	2757	509	647	520	548
34560	370	459	394	1914	1097	841	962	1408	1757	3071	1072	2000	860	838	955	847	1014	851	497	548	506	623	517	858	427	385	451	1621	1359	814	416	397	433	434	458	415	1734	1290	1375	1287	570	973	2441	2295	2738	558	625	550	560
34650	393	463	452	1877	1080	854	955	1435	1708	3142	1065	1954	872	749	981	829	1028	831	525	476	508	630	587	943	429	405	438	1660	1308	842	460	419	431	419	401	431	1698	1290	1348	1285	616	959	2424	2245	2784	522	638	536	583
34740	394	431	428	1857	1044	848	970	1391	1697	3148	1036	2015	921	779	1011	862	1016	838	565	521	462	624	540	939	411	409	441	1642	1317	811	452	401	466	447	401	429	1721	1281	1321	1321	646	942	2421	2252	2706	516	658	528	607
34830	374	451	410	1866	1095	826	991	1402	1686	3108	1055	2036	914	787	982	855	1001	870	519	528	466	687	556	918	438	409	434	1679	1333	839	449	415	432	426	425	406	1692	1320	1356	1348	619	913	2460	2314	2724	536	608	539	592
34920	394	404	427	1855	1076	856	1000	1399	1722	3136	1072	1952	872	769	982	825	1016	857	524	513	467	661	535	894	424	412	401	1645	1363	846	406	453	409	439	430	435	1715	1326	1359	1281	616	938	2458	2288	2775	530	631	533	561
35010	400	444	443	1946	1120	874	971	1380	1718	3072	1089	1997	902	805	1003	800	1050	871	540	520	483	658	577	876	461	416	409	1643	1370	799	412	432	410	435	433	440	1786	1348	1342	1341	624	955	2480	2261	2840	522	658	528	549
35100	389	431	420	1857	1091	837	952	1463	1708	3160	1071	1996	835	811	1020	816	1028	840	544	489	478	691	540	881	434	443	439	1631	1306	817	443	436	429	453	411	437	1738	1329	1338	1307	653	950	2451	2331	2725	517	663	560	570
35190	385	410	447	1885	1070	844	973	1423	1737	3143	1087	1958	904	778	1003	824	1053	798	557	500	452	640	550	884	412	434	429	1702	1368	817	409	474	454	447	434	425	1768	1328	1381	1342	616	963	2484	2309	2776	526	670	548	603
35280	417	402	437	1913	1113	902	961	1419	1748	3115	1077	2058	832	830	974	826	1034	789	482	519	528	619	548	937	421	412	441	1713	1365	797	428	420	445	442	423	427	1757	1330	1380	1394	603	915	2526	2323	2844	522	644	516	582
35370	368	444	435	1924	1086	865	962	1440	1747	3046	1072	2025	903	806	1053	872	1061	876	491	532	526	646	578	882	453	422	428	1648	1322	834	421	406	454	438	424	402	1735	1332	1413	1336	608	945	2453	2278	2821	525	649	557	556
35460	415	412	466	1877	1131	855	951	1483	1729	3135	1100	2051	909	797	1011	847	1069	872	503	561	499	645	595	906	453	430	438	1647	1323	867	415	428	457	445	412	443	1808	1285	1337	1325	609	945	2460	2297	2752	565	608	591	593
35550	406	415	476	1867	1122	860	960	1398	1721	3105	1117	1996	922	812	992	858	1047	814	526	567	472	661	584	882	434	417	419	1646	1342	832	454	400	422	446	449	413	1756	1330	1398	1361	561	956	2453	2312	2794	525	651	551	562
35640	389	441	461	1921	1127	852	953	1450	1787	3146	1106	2027	896	774	988	835	1034	876	519	524	499	643	550	898	450	423	463	1648	1335	866	472	419	478	461	404	422	1757	1323	1390	1318	605	973	2485	2330	2847	535	650	561	569
35730	405	469	433	1940	1121	853	1005	1445	1741	3123	1059	1995	864	810	1032	835	1076	842	499	518	483	648	569	889	448	411	450	1686	1385	817	400	446	459	436	444	394	1780	1309	1392	1356	629	980	2536	2357	2872	527	647	550	586
35820	388	435	432	1932	1104	897	962	1465	1787	3116	1096	2040	919	789	991	841	1037	780	561	521	485	638	580	929	411	425	482	1689	1358	839	451	422	446	444	453	427	1779	1285	1383	1363	607	964	2599	2367	2837	524	686	535	559
35910	398	423	462	1883	1107	845	1014	1427	1784	3165	1103	1993	900	810	972	838	1060	844	533	521	482	632	576	952	430	437	403	1670	1392	836	412	432	428	445	436	469	1779	1340	1444	1336	622	945	2522	2338	2811	537	662	612	544
36000	388	459	445	1938	1145	843	958	1440	1772	3159	1078	2006	897	802	991	882	1040	873	544	552	501	670	534	936	485	416	411	1719	1340	821	430	414	401	443	425	394	1810	1335	1361	1394	666	1022	2541	2365	2848	526	665	536	583
36090	395	477	461	1917	1117	848	995	1465	1738	3166	1093	2046	919	814	1015	855	1036	841	567	525	525	639	587	903	409	442	442	1723	1382	832	465	426	433	453	404	407	1816	1372	1383	1404	615	971	2539	2360	2807	554	660	584	582
36180	403	444	440	1950	1142	912	983	1467	1770	3115	1096	2006	946	784	1005	864	1069	900	533	559	499	678	594	914	405	454	442	1731	1376	839	417	397	422	435	443	415	1798	1326	1413	1360	598	1036	2585	2364	2856	512	680	564	565
36270	442	435	466	1960	1194	839	948	1453	1773	3278	1088	2060	882	784	986	841	1061	846	496	523	511	640	588	911	376	444	431	1712	1408	837	450	390	438	432	416	395	1829	1347	1442	1348	604	1005	2570	2390	2901	567	672	539	599
36360	409	434	429	1942	1107	856	986	1436	1760	3093	1083	2048	897	814	990	850	1094	838	508	546	501	656	594	888	410	439	471	1691	1386	850	418	424	448	441	429	409	1797	1284	1415	1391	610	1006	2529	2366	2893	528	701	543	613
36450	384	407	446	1968	1135	842	989	1440	1804	3182	1125	1989	911	791	989	894	1032	892	535	563	506	654	588	898	451	442	431	1794	1372	867	464	423	439	446	419	432	1839	1342	1470	1344	620	933	2541	2379	2913	624	656	570	557
36540	405	394	463	1930	1148	860	964	1483	1733	3118	1092	2050	922	830	1015	876	1075	846	534	535	471	678	551	947	431	419	453	1707	1397	860	418	447	465	441	431	420	1818	1314	1394	1318	647	1017	2557	2382	2834	550	645	551	574
36630	417	420	452	1941	1131	849	933	1475	1781	3166	1094	2026	890	836	1038	864	1083	842	509	539	508	631	555	957	404	441	459	1709	1434	834	454	413	431	436	404	431	1800	1374	1383	1403	634	983	2630	2390	2830	554	675	541	627
36720	385	420	472	1945	1106	894	936	1463	1748	3202	1093	2025	925	843	1011	851	1078	814	518	539	516	646	564	907	425	389	483	1701	1423	823	410	440	442	417	479	422	1775	1369	1390	1360	592	1006	2640	2391	2925	536	672	541	543
36810	393	452	429	1958	1145	843	970	1494	1798	3176	1092	2006	951	842	1019	874	1102	877	534	547	472	685	557	946	439	409	435	1688	1436	845	412	402	434	485	421	421	1818	1322	1474	1433	610	1030	2639	2390	2897	571	682	563	623
36900	383	474	446	1975	1141	877	956	1497	1794	3121	1139	2023	902	841	996	847	1059	839	557	514	481	647	532	916	427	395	469	1734	1403	883	414	426	446	442	417	401	1831	1367	1406	1383	598	1008	2587	2386	2924	540	695	539	574
36990	403	423	449	1952	1121	884	992	1459	1751	3293	1089	2028	928	803	994	880	1056	855	545	573	496	669	565	922	427	425	442	1753	1421	847	432	444	423	460	436	406	1840	1373	1393	1392	653	1006	2583	2403	2922	513	671	569	580
37080	399	424	454	1946	1134	850	948	1470	1789	3159	1066	2052	904	805	1048	883	1096	856	544	497	523	643	571	929	478	415	441	1726	1435	873	455	442	428	454	437	416	1855	1346	1410	1396	599	1007	2634	2452	2961	528	689	556	589
37170	396	439	439	1979	1146	895	1013	1484	1761	3166	1065	2018	916	821	951	868	1078	860	541	493	454	670	566	927	441	405	482	1761	1390	865	467	409	441	431	402	409	1852	1368	1419	1430	595	1014	2583	2479	2957	609	697	572	615
37260	383	436	453	1969	1178	862	1035	1479	1808	3244	1089	2082	921	840	1053	857	1087	888	530	530	514	720	562	921	443	456	445	1773	1410	883	454	423	440	437	418	416	1833	1387	1441	1453	626	1011	2627	2390	2974	512	703	546	581
37350	427	428	449	1936	1150	835	1025	1481	1807	3193	1121	2052	911	848	1045	874	1109	870	517	552	560	655	554	930	397	413	432	1754	1434	862	409	435	462	403	439	447	1864	1368	1415	1397	610	1039	2667	2460	2975	536	696	531	565
37440	404	455	436	1955	1159	849	991	1462	1778	3186	1108	2076	937	827	1041	870	1076	893	514	513	500	693	553	917	446	401	444	1729	1416	849	397	436	469	472	455	426	1869	1383	1427	1402	643	978	2689	2465	2976	532	712	542	597
37530	418	419	384	1955	1161	885	970	1508	1767	3239	1114	2042	948	830	1059	873	1118	848	519	559	494	663	556	964	429	428	439	1757	1454	862	426	452	439	475	408	419	1932	1373	1413	1444	653	999	2613	2475	3000	527	708	556	592
37620	399	417	443	2006	1179	844	973	1476	1814	3177	1119	2033	930	815	1066	894	1088	852	518	526	529	635	593	936	446	439	464	1754	1383	865	450	412	491	460	468	416	1914	1366	1458	1373	614	1080	2647	2464	2949	545	709	577	596
37710	438	413	484	1987	1171	870	987	1511	1820	3276	1108	2004	907	815	1013	855	1074	810	520	533	506	684	573	948	434	425	477	1801	1455	867	439	410	428	440	411	425	1870	1342	1404	1396	600	1015	2646	2444	2991	543	692	596	586
37800	437	429	458	2045	1194	831	975	1501	1836	3214	1105	2056	941	826	1070	880	1072	912	557	532	496	652	533	947	409	455	435	1770	1441	847	417	416	468	454	454	411	1920	1404	1462	1383	640	998	2695	2520	3042	535	759	579	603
37890	380	433	434	1991	1163	855	1013	1517	1841	3192	1126	2084	954	837	1027	877	1100	876	528	570	523	656	593	924	426	410	465	1730	1440	856	422	444	438	470	409	410	1836	1429	1418	1425	627	1038	2639	2512	3015	545	718	534	653
37980	389	423	438	1956	1158	916	997	1458	1893	3252	1094	2078	967	859	1072	852	1114	879	553	539	539	671	632	947	427	426	446	1840	1427	893	445	408	443	422	440	447	1865	1449	1423	1402	597	990	2660	2491	2967	550	733	562	585
38070	418	431	450	2006	1139	914	1006	1419	1864	3202	1117	2035	946	797	1034	865	1088	879	537	538	537	676	545	957	461	451	480	1775	1465	870	415	431	480	442	403	423	1858	1406	1474	1432	624	1040	2688	2493	2963	510	762	564	604
38160	415	426	483	1999	1191	915	1000	1475	1814	3251	1112	2084	924	830	1042	876	1079	857	533	540	499	707	558	936	461	463	442	1785	1414	901	442	428	466	438	435	469	1853	1408	1453	1440	590	1066	2668	2555	2986	553	716	545	619
38250	430	441	453	1996	1135	877	966	1530	1813	3225	1102	2061	951	814	1077	880	1021	886	557	526	488	647	587	953	439	427	493	1829	1439	861	428	445	452	455	469	422	1946	1400	1518	1434	668	1024	2727	2522	2996	537	763	559	600
38340	413	441	432	2026	1199	883	1016	1521	1861	3332	1111	2057	969	859	1078	926	1077	918	557	530	519	721	575	933	440	458	444	1840	1442	927	433	436	452	473	419	415	1934	1380	1488	1408	651	1021	2730	2486	3099	555	766	554	665
38430	412	440	432	1982	1161	921	957	1496	1817	3201	1111	2028	969	831	1053	885	1120	862	525	572	502	699	575	1006	420	451	467	1819	1484	850	455	429	429	458	435	416	1983	1394	1482	1472	632	1023	2689	2473	3093	564	748	583	634
38520	427	423	463	2021	1149	870	1021	1563	1852	3255	1117	2054	931	859	1039	882	1087	887	525	513	541	666	592	967	438	459	445	1847	1431	915	465	408	443	424	438	412	1934	1442	1436	1430	642	1051	2660	2552	3052	569	749	586	596
38610	421	436	433	2055	1216	879	1023	1547	1817	3271	1140	2041	962	819	1015	910	1074	879	581	543	521	664	573	960	471	426	450	1800	1474	869	417	433	453	463	432	440	1915	1415	1463	1451	623	1028	2715	2548	3105	525	795	596	591
38700	427	438	441	2042	1145	923	1038	1507	1868	3245	1130	2048	947	834	1074	939	1080	899	571	530	507	646	571	964	448	430	434	1779	1428	916	418	451	454	432	425	427	1949	1399	1477	1449	618	1022	2703	2564	3094	546	755	549	607
38790	434	423	470	2027	1199	835	1015	1503	1879	3261	1089	2072	923	849	1089	903	1101	887	529	557	546	680	561	985	425	457	450	1827	1454	880	436	461	443	495	382	442	1964	1401	1475	1389	634	1073	2726	2554	3073	555	787	562	636
38880	416	434	482	1990	1180	917	1021	1545	1858	3257	1122	2075	943	866	1057	977	1098	841	521	551	519	701	577	974	431	424	432	1836	1450	920	435	452	434	445	424	420	1938	1403	1520	1399	632	1036	2736	2591	3073	537	790	557	596
38970	422	455	451	1996	1159	882	1007	1500	1838	3314	1129	2041	911	855	1087	927	1150	880	548	571	516	702	560	992	452	442	490	1821	1523	881	424	443	483	432	437	421	1931	1436	1488	1415	652	1023	2758	2583	3121	563	780	533	622
39060	413	443	471	1993	1152	867	1002	1518	1887	3258	1111	2111	906	897	1037	868	1121	901	524	517	497	722	552	943	443	410	494	1795	1537	905	441	437	463	436	414	416	1958	1409	1551	1433	679	1055	2792	2592	3130	551	768	587	606
39150	432	435	422	2094	1209	851	992	1524	1808	3307	1107	2067	928	872	1045	914	1132	905	542	540	481	684	595	961	445	433	460	1833	1506	878	446	471	465	462	445	414	1938	1405	1497	1424	604	1061	2816	2574	3068	546	791	559	636
39240	426	434	451	2074	1203	902	1010	1539	1900	3301	1149	2079	972	845	1088	917	1110	859	535	545	558	670	586	955	439	447	503	1857	1453	911	471	435	434	455	449	436	1896	1466	1557	1427	656	1026	2817	2586	3133	551	770	599	656
39330	393	425	460	2075	1208	855	959	1511	1856	3226	1123	2093	952	834	1089	902	1137	867	560	518	496	665	553	951	422	432	508	1792	1450	889	400	424	422	495	423	431	1946	1484	1506	1401	596	1063	2750	2596	3116	511	832	568	634
39420	413	421	479	2024	1189	857	1025	1504	1923	3264	1095	2093	951	859	1115	878	1105	862	554	529	538	684	611	948	457	453	440	1923	1488	900	460	425	428	420	437	396	1964	1415	1576	1456	618	1034	2765	2571	3194	566	840	563	626
39510	389	468	449	2086	1142	927	1019	1537	1904	3241	1157	2029	936	812	1070	950	1134	898	521	535	521	678	576	1017	406	465	433	1899	1516	881	404	447	408	460	455	435	1971	1432	1520	1457	575	1080	2765	2629	3230	561	856	565	643
39600	404	411	452	2014	1218	860	1000	1543	1885	3331	1148	2116	962	845	1103	914	1167	884	579	549	505	705	571	986	430	430	485	1844	1505	915	455	446	457	459	432	427	1938	1475	1522	1429	627	1052	2745	2637	3118	530	803	560	647
39690	405	436	483	2035	1235	906	984	1546	1879	3289	1102	2055	932	857	1052	894	1131	882	525	544	525	696	589	951	457	435	472	1849	1526	893	432	470	453	433	484	416	1974	1495	1513	1436	640	1039	2800	2628	3151	544	806	546	645
39780	362	458	446	2080	1178	871	1034	1524	1926	3274	1132	2049	961	889	1078	919	1133	874	539	566	547	670	588	992	462	423	474	1828	1549	869	438	449	445	460	453	418	1998	1448	1525	1387	629	1059	2837	2591	3189	552	869	564	636
39870	407	447	441	2062	1172	878	1008	1594	1900	3228	1095	2105	965	851	1093	935	1112	908	549	530	526	705	574	1025	446	448	443	1859	1525	910	419	461	457	449	457	394	2011	1463	1564	1480	640	1060	2801	2626	3119	554	811	577	643
39960	394	476	427	2079	1199	941	1018	1512	1932	3278	1106	2114	945	857	1090	885	1184	881	580	574	555	680	606	989	441	490	430	1879	1524	929	446	430	435	432	440	426	1980	1437	1539	1483	660	1066	2857	2649	3164	543	829	561	613
40050	409	434	450	2058	1224	955	985	1560	1856	3294	1125	2099	985	871	1044	884	1117	871	527	531	498	689	578	942	439	434	469	1883	1553	883	431	460	389	432	431	392	1999	1465	1574	1481	645	1041	2847	2619	3184	561	826	568	664
40140	416	425	469	2073	1143	918	997	1545	1837	3302	1154	2051	959	881	1080	944	1128	891	578	552	479	721	608	947	434	424	445	1919	1547	890	444	428	434	423	425	435	1970	1494	1580	1513	625	1016	2863	2644	3174	563	829	577	663
40230	420	425	447	2070	1169	892	1007	1519	1884	3337	1113	2139	957	871	1066	930	1148	907	525	494	550	680	592	1012	430	471	452	1896	1497	891	413	491	443	474	418	419	2000	1489	1572	1487	584	1056	2822	2638	3178	556	817	614	611
40320	414	459	448	2095	1225	903	1038	1555	1924	3275	1128	2062	967	909	1075	966	1137	916	543	569	519	703	563	957	429	459	462	1872	1536	905	452	439	468	473	468	418	1968	1527	1592	1465	640	1019	2846	2695	3158	569	859	569	668
40410	439	435	489	2087	1207	853	1020	1608	1945	3222	1138	2098	969	899	1070	934	1133	959	543	533	505	722	631	992	455	447	446	1918	1528	972	461	416	444	442	442	411	1970	1483	1564	1468	643	1076	2843	2643	3205	567	856	551	674
40500	428	489	435	2048	1235	885	994	1565	1951	3270	1151	2090	984	877	1123	954	1132	937	541	549	521	699	598	991	449	440	435	1946	1527	930	450	405	491	455	414	427	1997	1514	1644	1499	657	1114	2842	2659	3210	559	881	572	630
40590	388	457	450	2053	1191	923	1013	1602	1907	3403	1146	2101	959	844	1068	910	1150	923	508	569	535	697	584	1037	458	459	459	1979	1545	905	443	433	445	444	460	413	1944	1514	1563	1488	645	1059	2927	2727	3183	553	865	586	645
40680	416	444	458	2082	1233	889	1034	1584	1897	3356	1142	2084	973	863	1132	937	1166	903	524	518	486	685	594	990	492	413	462	1946	1508	915	435	407	444	436	435	463	1993	1550	1577	1484	636	1081	2926	2705	3233	581	834	606	643
40770	418	449	456	2102	1209	946	1033	1571	1940	3358	1119	2144	982	882	1120	954	1172	958	579	627	517	704	592	1012	437	464	445	1936	1578	934	431	462	440	511	429	432	2025	1509	1598	1506	623	1106	2853	2704	3266	531	906	593	673
40860	383	436	452	2123	1225	943	1035	1556	1938	3312	1108	2114	996	851	1097	924	1153	937	513	538	575	672	647	989	480	447	442	1938	1532	934	440	426	432	440	482	448	2003	1499	1620	1522	631	1071	2914	2714	3202	627	872	584	644
40950	399	440	464	2134	1229	910	1038	1576	1933	3308	1136	2119	971	855	1099	909	1134	946	558	563	518	728	586	994	484	412	434	1889	1544	898	418	433	442	482	424	423	2086	1544	1597	1475	658	1094	2912	2667	3280	551	923	596	628
41040	461	422	469	2108	1226	889	1038	1582	1893	3284	1119	2100	957	888	1111	946	1178	902	570	560	461	685	601	1001	430	451	467	1887	1528	914	434	402	436	430	438	425	2039	1506	1651	1525	675	1093	2921	2670	3250	573	948	573	660
41130	397	455	422	2106	1215	917	990	1604	1980	3380	1160	2122	990	877	1137	938	1157	938	550	553	508	736	588	991	467	417	446	1929	1519	935	432	422	434	447	434	430	2003	1535	1625	1542	671	1092	2964	2768	3254	612	910	572	658
41220	416	430	475	2109	1240	916	1046	1578	1887	3347	1127	2096	1019	899	1132	944	1151	950	551	560	512	693	583	1042	443	447	452	1897	1536	923	426	480	431	462	473	447	2045	1502	1633	1513	631	1050	2942	2709	3273	601	899	597	679
41310	376	452	459	2100	1198	888	1052	1602	1893	3323	1122	2048	972	863	1114	868	1153	927	521	584	519	713	591	992	430	426	459	1976	1548	952	445	443	495	446	469	444	2035	1515	1641	1571	637	1110	3029	2737	3270	567	887	591	692
41400	442	429	455	2086	1299	933	1012	1562	1918	3372	1118	2115	961	885	1122	926	1168	916	539	546	505	713	563	1022	460	426	484	1922	1519	904	436	459	438	482	414	377	2109	1534	1647	1482	616	1080	2966	2766	3337	563	946	579	692
41490	367	459	476	2094	1208	912	1023	1584	1919	3317	1118	2100	963	906	1081	914	1204	922	529	578	542	713	600	1023	443	431	449	1938	1570	958	393	451	435	481	448	400	2073	1525	1621	1572	650	1072	2950	2716	3290	563	942	578	709
41580	409	423	428	2101	1276	924	1023	1579	1994	3337	1176	2092	963	874	1123	968	1163	918	539	545	547	670	602	988	476	436	494	1943	1548	927	452	450	434	470	434	431	2095	1591	1618	1554	660	1057	2952	2693	3290	551	961	577	672
41670	410	435	462	2133	1218	898	1036	1637	1971	3318	1162	2133	1006	893	1120	924	1201	910	552	531	543	729	639	1021	416	480	451	1941	1581	919	445	414	460	427	445	458	2045	1567	1613	1525	617	1111	2993	2756	3317	559	977	581	666
41760	406	454	458	2148	1234	933	1019	1592	1909	3329	1152	2106	1032	912	1120	959	1212	933	534	526	530	721	561	977	420	427	483	1953	1573	920	449	484	450	470	424	455	2107	1519	1647	1587	664	1107	3037	2767	3340	570	982	566	680
41850	392	454	451	2080	1199	945	1067	1594	1917	3318	1130	2112	1037	876	1135	955	1194	909	619	522	522	744	622	1002	424	471	431	1998	1541	937	442	431	450	439	450	435	2088	1547	1661	1541	701	1109	2948	2680	3389	552	1020	576	705
41940	428	462	444	2140	1270	916	1019	1603	1890	3389	1149	2127	967	898	1136	912	1214	925	546	578	519	731	623	1005	436	442	467	1920	1572	931	464	431	442	468	458	435	2027	1617	1634	1567	624	1113	2950	2755	3276	558	997	614	681
42030	370	435	485	2151	1207	935	1008	1611	2023	3321	1176	2072	1013	873	1127	916	1166	944	548	556	539	746	576	987	431	435	446	1999	1570	967	442	451	432	511	429	417	2137	1556	1647	1536	634	1095	2968	2745	3383	596	985	579	673
42120	404	446	453	2152	1224	915	1004	1650	1959	3400	1181	2080	956	900	1151	924	1185	942	557	514	522	716	579	1017	445	413	500	2002	1604	926	420	420	510	449	438	454	2086	1528	1672	1526	650	1057	2981	2767	3353	598	1043	602	665
42210	413	450	445	2109	1249	894	1017	1613	1972	3314	1121	2076	970	856	1106	924	1173	945	558	530	536	716	636	1003	416	430	474	1963	1646	945	465	429	448	458	431	457	2111	1555	1653	1535	658	1110	3031	2764	3327	552	1012	567	673
42300	439	456	471	2159	1254	931	1002	1599	1986	3340	1183	2105	1036	855	1124	933	1217	926	537	572	519	729	590	999	456	479	434	1959	1605	932	412	459	416	442	455	414	2100	1552	1699	1568	676	1112	2963	2782	3308	565	990	601	709
42390	390	449	453	2113	1259	915	1034	1597	1966	3266	1140	2076	971	906	1117	934	1173	922	567	551	516	755	562	1027	448	446	415	1992	1590	964	441	461	480	456	432	473	2107	1616	1657	1549	647	1126	2929	2796	3354	570	1020	600	680
42480	430	438	501	2154	1252	915	1057	1622	1957	3299	1119	2142	1025	882	1122	943	1196	953	552	547	544	718	592	1005	468	436	456	1982	1564	944	415	451	468	468	501	416	2164	1575	1698	1550	662	1088	2959	2787	3396	571	1016	606	702
42570	414	446	436	2162	1249	924	1020	1609	1983	3442	1187	2131	995	868	1110	952	1176	927	549	586	523	735	594	1000	414	471	476	2003	1587	960	448	410	452	448	450	443	2125	1574	1694	1561	673	1084	3029	2787	3393	550	1019	604	738
42660	439	465	462	2118	1264	902	1018	1620	1995	3379	1157	2073	961	903	1130	951	1211	929	566	559	575	707	547	1069	479	439	486	2027	1672	944	431	484	450	467	471	453	2142	1622	1628	1629	663	1079	3052	2740	3457	545	1074	591	704
42750	408	436	481	2150	1268	924	971	1617	1957	3354	1131	2179	976	925	1103	969	1184	923	521	553	532	710	591	1059	443	424	459	2009	1610	947	449	432	450	471	426	401	2134	1598	1685	1573	653	1126	3069	2814	3338	563	1063	595	701
42840	423	438	440	2195	1221	923	1035	1640	1994	3414	1205	2040	999	862	1141	945	1199	920	538	542	522	739	607	1012	448	461	435	1989	1600	943	447	431	450	467	453	445	2120	1565	1723	1576	622	1099	2996	2870	3397	590	1046	585	715
42930	419	442	454	2125	1273	931	1048	1600	1952	3408	1153	2130	979	899	1163	973	1237	963	541	557	548	732	578	1041	419	486	430	2031	1617	965	446	447	483	469	457	489	2175	1569	1717	1603	644	1104	3031	2806	3352	561	1104	592	719
43020	444	459	443	2227	1247	948	1031	1637	2057	3379	1146	2157	968	929	1111	1004	1201	954	549	594	519	698	592	1104	471	419	498	1997	1605	957	481	452	456	506	435	432	2185	1648	1713	1606	650	1072	3045	2816	3416	606	1070	642	717
43110	414	450	473	2173	1291	899	1062	1571	2014	3295	1156	2146	1075	888	1180	969	1218	929	535	538	573	711	630	1027	439	467	460	2027	1625	999	433	456	454	460	455	452	2129	1616	1699	1593	644	1110	3031	2882	3401	566	1088	631	727
43200	397	424	456	2213	1167	899	1025	1617	2033	3397	1193	2143	1031	950	1118	961	1193	940	553	566	532	740	605	1026	451	476	449	2013	1585	910	465	447	457	473	479	426	2185	1590	1705	1596	680	1141	3005	2940	3409	589	1082	652	729
[truncated: 329 more columns]

## Sheet: Strains_PBAT_cumul_4-MU_nmol
Time [s]	negative_ctrl_t0_1	negative_ctrl_t0_2	negative_ctrl_t0_3	737_ecovio_t0_1	737_ecovio_t0_2	737_ecovio_t0_3	737_BIOPL_t0_1	737_BIOPL_t0_2	737_BIOPL_t0_3	755_ecovio_t0_1	755_ecovio_t0_2	755_ecovio_t0_3	800_ecovio_t0_1	800_ecovio_t0_2	800_ecovio_t0_3	800_BIOPL_t0_1	800_BIOPL_t0_2	800_BIOPL_t0_3	914_ecovio_t0_1	914_ecovio_t0_2	914_ecovio_t0_3	918_ecovio_t0_1	918_ecovio_t0_2	918_ecovio_t0_3	940_ecovio_t0_1	940_ecovio_t0_2	940_ecovio_t0_3	942_ecovio_t0_1	942_ecovio_t0_2	942_ecovio_t0_3	943_ecovio_t0_1	943_ecovio_t0_2	943_ecovio_t0_3	943_BIOPL_t0_1	943_BIOPL_t0_2	943_BIOPL_t0_3	966_ecovio_t0_1	966_ecovio_t0_2	966_ecovio_t0_3	967_ecovio_t0_1	967_ecovio_t0_2	967_ecovio_t0_3	1031_ecovio_t0_1	1031_ecovio_t0_2	1031_ecovio_t0_3	1034_ecovio_t0_1	1034_ecovio_t0_2	1034_ecovio_t0_3	1205_ecovio_t0_1
0	0.0219532	0.0239489	0.0222602	0.0247677	0.0231813	0.023079	0.0283498	0.0253817	0.0271216	0.0288103	0.0251259	0.0254329	0.0252282	0.0235395	0.0251259	0.0235395	0.0228743	0.0238466	0.0244095	0.0247165	0.0223114	0.0248188	0.0241536	0.0267634	0.0217996	0.0213903	0.0221579	0.0220043	0.0229255	0.0214926	0.0225672	0.0219532	0.0224649	0.0218508	0.0223114	0.020725	0.0200598	0.0211856	0.0210832	0.0229766	0.0231301	0.0217485	0.020725	0.0232837	0.0212367	0.0205715	0.0217996	0.0223625	0.0231813
90	0.0193433	0.0206738	0.0209809	0.0232325	0.0210321	0.0217996	0.0260982	0.0217996	0.02574	0.0259958	0.0225672	0.0248188	0.0215438	0.0224649	0.0242048	0.0202645	0.0217996	0.0204692	0.021595	0.0235907	0.0201621	0.0242559	0.0194457	0.023079	0.0193433	0.0216973	0.0206227	0.0197527	0.0203668	0.0194457	0.0212879	0.0206227	0.0201109	0.0200598	0.0205203	0.0198039	0.0191898	0.0186269	0.0213391	0.0206738	0.0203156	0.0193945	0.0204692	0.0218508	0.0218508	0.0208785	0.0223114	0.0210832	0.0240513
180	0.0188316	0.0201621	0.0195992	0.0220043	0.0205715	0.0202645	0.0224137	0.0234372	0.0249212	0.0257911	0.0222602	0.0253306	0.0200086	0.0220043	0.0228231	0.0212879	0.0227719	0.0200598	0.0215438	0.0243583	0.0208785	0.0241024	0.0217996	0.0236419	0.0193433	0.017757	0.0205203	0.0220043	0.0203156	0.0183199	0.020725	0.0212879	0.0205203	0.0199574	0.0184222	0.0170406	0.0198551	0.0190875	0.0194457	0.0209297	0.0209297	0.0194457	0.0208785	0.0238466	0.0217996	0.0202133	0.0207762	0.0228743	0.0220043
270	0.0189851	0.0211344	0.019241	0.021902	0.0211856	0.0198039	0.0231301	0.0225672	0.0240001	0.0243071	0.0248188	0.0247677	0.0217996	0.0223625	0.022209	0.0209297	0.0211344	0.0208274	0.0235907	0.0242559	0.0205715	0.0205203	0.0210321	0.0231813	0.0189851	0.018934	0.0217485	0.0199063	0.0197527	0.0199574	0.0211856	0.0185246	0.0189851	0.0216973	0.0184222	0.017757	0.0199574	0.019548	0.0184222	0.0211856	0.0227208	0.0190875	0.0198551	0.0216461	0.0234372	0.0221067	0.0203156	0.0216973	0.0231301
360	0.0188316	0.0204692	0.0206227	0.0226184	0.0227719	0.0210321	0.0237442	0.0208274	0.0244606	0.0240001	0.0209809	0.0230278	0.0209809	0.0217485	0.022209	0.0202133	0.021902	0.0198551	0.0218508	0.0224649	0.0201109	0.0225161	0.0240001	0.0251771	0.019548	0.0185758	0.0195992	0.0197016	0.0232837	0.0199574	0.0214926	0.0189851	0.0201621	0.0213391	0.0200086	0.0188828	0.0193433	0.0172453	0.0178593	0.0200598	0.019548	0.021595	0.0223625	0.0229255	0.0211344	0.0216973	0.0196504	0.0225672	0.024563
450	0.0188828	0.021902	0.0223625	0.0217996	0.0212879	0.0216973	0.0222602	0.0227719	0.0229766	0.023079	0.0224137	0.0213903	0.023079	0.0193945	0.0217485	0.0227208	0.0214414	0.0202645	0.0230278	0.0227719	0.0189851	0.0224649	0.0211856	0.0238977	0.0187804	0.0181664	0.0203156	0.0200086	0.0189851	0.0199574	0.0195992	0.0194969	0.0186269	0.0194457	0.0200598	0.017757	0.0178082	0.0179105	0.0172964	0.0223625	0.0212367	0.0190363	0.0203156	0.0211344	0.0217996	0.0211856	0.0223625	0.0221579	0.0227208
540	0.0191387	0.0201621	0.0194969	0.0208274	0.0216461	0.0200598	0.0228743	0.0217996	0.0238466	0.0257911	0.0250747	0.0240001	0.0213903	0.0226696	0.0239489	0.0185246	0.0205715	0.0187293	0.0221067	0.0228743	0.0213391	0.0211344	0.0208274	0.0225161	0.0186781	0.0186781	0.0194457	0.0213903	0.0208274	0.0182687	0.0201109	0.0183711	0.0200086	0.019241	0.0197016	0.0175011	0.0169382	0.016273	0.0189851	0.0203156	0.0206738	0.0201621	0.023079	0.0225672	0.0211344	0.020418	0.0213903	0.0224649	0.0220043
630	0.018934	0.0222602	0.0208274	0.0214414	0.0221067	0.0212879	0.0241536	0.0238466	0.0256888	0.0250747	0.0212879	0.0231813	0.0210321	0.0214414	0.0240513	0.0205715	0.0223625	0.0205203	0.0231813	0.0207762	0.0189851	0.0212879	0.0190875	0.0241536	0.0189851	0.0190363	0.0201109	0.0202645	0.0213391	0.0187804	0.0202645	0.0206738	0.0203668	0.0191898	0.0178593	0.0176546	0.0195992	0.0182175	0.0185758	0.0199574	0.0200086	0.0224137	0.0224137	0.0214926	0.0211856	0.0199574	0.0209809	0.0223625	0.0206738
720	0.0188828	0.0201621	0.0192922	0.0219532	0.0221579	0.020418	0.0198039	0.0200598	0.0225161	0.023693	0.0214926	0.0224137	0.0220043	0.0211344	0.0222602	0.0206227	0.0202133	0.0205203	0.0228231	0.024563	0.01745	0.0201109	0.0201621	0.0222602	0.0184222	0.0193433	0.0185758	0.0194969	0.0233348	0.0190875	0.0198039	0.0192922	0.0187804	0.0208785	0.020418	0.0154542	0.0197527	0.0172453	0.019548	0.0210832	0.0223114	0.0189851	0.0203156	0.0237442	0.0213903	0.019548	0.0223114	0.0207762	0.0239489
810	0.0190875	0.0206738	0.0186781	0.0231813	0.0216461	0.019241	0.0230278	0.0209297	0.0226696	0.0259447	0.0219532	0.0224137	0.0209297	0.0231813	0.0230278	0.0199574	0.0216461	0.0194969	0.0238466	0.0229255	0.0177058	0.0210321	0.0203668	0.022209	0.0185758	0.0188828	0.0187804	0.0224137	0.0209809	0.0193433	0.0185246	0.0186269	0.0196504	0.0194969	0.0166824	0.0171429	0.0200086	0.0180129	0.0196504	0.020418	0.0198039	0.018934	0.0198551	0.0230278	0.0209809	0.0198551	0.0203668	0.0200598	0.0224649
900	0.0188828	0.0198551	0.0185246	0.0249212	0.0205715	0.0197527	0.023386	0.021595	0.0224649	0.0267122	0.0235395	0.0249212	0.0215438	0.0207762	0.0226696	0.0197016	0.0225161	0.0197527	0.0220555	0.0216973	0.0206738	0.0213391	0.0192922	0.0232837	0.0183711	0.0171941	0.0197016	0.0218508	0.0211344	0.0188316	0.0205203	0.0194969	0.0199063	0.0203668	0.0176546	0.0169894	0.0173476	0.0175011	0.0186269	0.0212367	0.0208274	0.0184222	0.0206738	0.0229766	0.0217485	0.019241	0.0215438	0.0206227	0.0218508
990	0.0198039	0.020725	0.0204692	0.0220555	0.0212879	0.0197016	0.0224649	0.0222602	0.0252794	0.0265076	0.0210321	0.0228743	0.0226184	0.0201621	0.0217485	0.0194457	0.0228231	0.0183199	0.0203668	0.0227719	0.0211856	0.0214414	0.0206738	0.0243583	0.0188316	0.021595	0.0183199	0.0188828	0.0198551	0.0200598	0.0214414	0.0184222	0.0203156	0.0190875	0.0179617	0.0170917	0.0169382	0.018934	0.0172453	0.0204692	0.0196504	0.0183711	0.0203668	0.0254841	0.0216461	0.0199574	0.0201109	0.020725	0.0220555
1080	0.0188316	0.0200598	0.0210321	0.0215438	0.0191387	0.0213903	0.0224137	0.0203156	0.0243071	0.027531	0.0227208	0.0228743	0.0208785	0.0205715	0.0225161	0.0193433	0.0211344	0.0197016	0.0219532	0.0230278	0.0185246	0.0198039	0.0186269	0.0239489	0.0190363	0.0188316	0.0186269	0.0206227	0.0208785	0.0192922	0.0194457	0.0183711	0.018934	0.0186269	0.0181152	0.0159148	0.0169894	0.017757	0.0188316	0.0199063	0.0213903	0.0193945	0.0200598	0.0232837	0.0209809	0.0207762	0.0223625	0.0228743	0.0220043
1170	0.0184734	0.0186781	0.0208274	0.0224137	0.0206227	0.0207762	0.0230278	0.0237442	0.0246142	0.0274798	0.021902	0.0250747	0.0202133	0.0191898	0.0231813	0.0218508	0.0202133	0.0198039	0.0214926	0.0215438	0.0213903	0.0203156	0.0205715	0.0227719	0.0176546	0.0185246	0.0190875	0.0197527	0.0202645	0.0188316	0.0190363	0.0212879	0.0187804	0.0200598	0.0202645	0.0175011	0.0171941	0.0172964	0.0194969	0.0214926	0.0197527	0.0188316	0.0209297	0.0251771	0.0211856	0.019548	0.0204692	0.0204692	0.0220043
1260	0.0187293	0.0209297	0.0206227	0.0230278	0.0208785	0.019241	0.0242559	0.0207762	0.0236419	0.0270705	0.022209	0.0241536	0.0211856	0.0198039	0.0239489	0.017757	0.0198551	0.0198551	0.0212879	0.0216973	0.019241	0.0213903	0.0184734	0.0225161	0.0184222	0.019548	0.0194457	0.0192922	0.0210321	0.0179617	0.0199063	0.018934	0.017757	0.0184222	0.0190875	0.0181664	0.0185758	0.0176035	0.0182175	0.020418	0.0203668	0.0202133	0.0203156	0.0234884	0.0203668	0.0207762	0.0211344	0.0210832	0.0209297
1350	0.019241	0.0188316	0.0194457	0.0242559	0.0202645	0.0209809	0.0227208	0.0210321	0.0246142	0.0251771	0.0221067	0.0252794	0.0210832	0.0212879	0.0221067	0.0211856	0.0209809	0.0185758	0.021902	0.0218508	0.0216461	0.0196504	0.0189851	0.0237442	0.0185246	0.0169894	0.0184734	0.0192922	0.0206738	0.0182687	0.0208274	0.0187804	0.0198039	0.0203668	0.0176035	0.0168871	0.016273	0.0164265	0.017757	0.020418	0.0207762	0.0190875	0.0201109	0.0229766	0.0233348	0.0206227	0.0213391	0.0234884	0.0231301
1440	0.0179617	0.0197527	0.0188828	0.0228743	0.0201621	0.0194969	0.0223625	0.0216461	0.0223625	0.0297314	0.0224649	0.0258935	0.0228743	0.0192922	0.0237442	0.0193433	0.0212879	0.019548	0.0219532	0.0216461	0.0164777	0.0203668	0.0188316	0.0246142	0.0181152	0.0169382	0.0188316	0.0201621	0.0224137	0.0185758	0.0188316	0.0195992	0.0193433	0.0169382	0.0172453	0.0166312	0.0182687	0.0189851	0.019241	0.0199574	0.0204692	0.0188316	0.0200086	0.0241024	0.0203156	0.020418	0.0201109	0.0224649	0.0232837
1530	0.0188828	0.0199063	0.0197527	0.0226184	0.020418	0.0228743	0.023386	0.0223114	0.0253306	0.0278892	0.0216461	0.0251259	0.023079	0.0199574	0.0220555	0.019241	0.0206738	0.0189851	0.0225672	0.0213903	0.0193945	0.0188828	0.0198039	0.0255864	0.0177058	0.0178593	0.0183711	0.0197016	0.0193945	0.0190363	0.0186269	0.0183199	0.0194969	0.0182175	0.0183199	0.0163241	0.0168359	0.0175523	0.0199574	0.0208274	0.0220555	0.0181664	0.0209297	0.0243071	0.0224137	0.020725	0.0217996	0.0219532	0.0234372
1620	0.020418	0.0215438	0.0199574	0.0227719	0.0230278	0.0193433	0.0221579	0.0207762	0.0229766	0.0269681	0.023693	0.0253817	0.0238977	0.0202133	0.0217996	0.0212879	0.0200598	0.0197527	0.0225672	0.0212367	0.0201109	0.0191898	0.0207762	0.0236419	0.0165288	0.0191387	0.0197016	0.0205715	0.0209809	0.0189851	0.0196504	0.0194457	0.0203668	0.0181152	0.0182687	0.01658	0.0202133	0.0166824	0.0191387	0.021902	0.0198551	0.0202133	0.0210321	0.0225161	0.0233348	0.0203668	0.0206227	0.0228231	0.0235395
1710	0.0205203	0.0203156	0.0195992	0.0238977	0.0214926	0.0205715	0.0228743	0.0226184	0.0256376	0.0292197	0.0205203	0.0268146	0.0206738	0.0217996	0.0225672	0.0209809	0.0203156	0.019548	0.0209297	0.0216973	0.0209809	0.0194969	0.0199574	0.0228743	0.019241	0.0171941	0.0205203	0.0214414	0.0200598	0.0188828	0.019241	0.0183711	0.0201621	0.0188316	0.0175011	0.0190363	0.01745	0.0167847	0.0192922	0.0191387	0.0198551	0.0202645	0.0223114	0.023386	0.0213903	0.0208274	0.0233348	0.0209809	0.0227208
1800	0.0187293	0.0191387	0.0197016	0.0230278	0.0206738	0.0217485	0.0238977	0.021595	0.0226184	0.029885	0.0213903	0.0258935	0.0212367	0.0200598	0.0222602	0.0206738	0.0198551	0.0214926	0.0222602	0.0216461	0.0191898	0.0216973	0.0199574	0.0231813	0.0179105	0.0205203	0.0182175	0.0188316	0.0196504	0.017757	0.0192922	0.0200086	0.0181664	0.0177058	0.0201109	0.0166312	0.018934	0.0184222	0.0168359	0.0220555	0.0208274	0.0205203	0.0219532	0.0234884	0.0206738	0.0205203	0.0235907	0.0218508	0.0227719
1890	0.0175523	0.0191898	0.0190875	0.023386	0.0214926	0.018934	0.0226184	0.0209809	0.02487	0.0308061	0.0203156	0.027838	0.0208785	0.0219532	0.0229255	0.0198551	0.0201621	0.0201109	0.022209	0.0226184	0.0198551	0.0212879	0.019548	0.0253817	0.0194457	0.0185758	0.0180129	0.0201109	0.0201621	0.0191387	0.018064	0.0183199	0.0194969	0.0184734	0.0197016	0.0175011	0.0172964	0.0194457	0.0181152	0.020725	0.0203156	0.0197016	0.0211344	0.02487	0.0216973	0.0205715	0.0233348	0.0205203	0.0233348
1980	0.0179617	0.0202133	0.0212879	0.0253817	0.0215438	0.0205203	0.0254841	0.0224649	0.0241024	0.0305502	0.021902	0.0270705	0.0228231	0.0201109	0.02487	0.0191387	0.0216461	0.0190363	0.0206227	0.0242559	0.0200598	0.0216973	0.0200598	0.0235395	0.0185758	0.0186781	0.0185246	0.0230278	0.0196504	0.0210321	0.0203156	0.0184734	0.0193945	0.0207762	0.0188828	0.0202133	0.0193945	0.0171941	0.0190363	0.0209809	0.0210321	0.0194457	0.0208785	0.0235907	0.0238466	0.0201109	0.0213391	0.0221067	0.0247677
2070	0.0194457	0.0193945	0.0200086	0.023079	0.0221579	0.0204692	0.0246142	0.0236419	0.02487	0.0313178	0.0219532	0.027531	0.0197527	0.0200086	0.0224649	0.0193433	0.0198551	0.019548	0.0206227	0.0225161	0.0190875	0.0202645	0.0194969	0.0243071	0.0186269	0.0191387	0.0191387	0.0215438	0.0206227	0.0183199	0.020725	0.0192922	0.0201109	0.0187804	0.0188316	0.0158124	0.0166312	0.0166824	0.0183711	0.0212367	0.0202133	0.0188828	0.0205715	0.0242048	0.0209809	0.0204692	0.0229766	0.0231813	0.0227719
2160	0.0184222	0.0196504	0.0198039	0.0246142	0.0207762	0.0233348	0.0246142	0.0230278	0.0251771	0.032853	0.023386	0.0291174	0.0203156	0.019548	0.0226184	0.0199574	0.0206227	0.0196504	0.0225161	0.0208274	0.0203156	0.0214414	0.0200086	0.0224137	0.0170917	0.0183711	0.018934	0.0203668	0.0194457	0.0207762	0.0209297	0.0185758	0.0199063	0.0205715	0.0183711	0.0165288	0.017757	0.0180129	0.0181152	0.0205203	0.0215438	0.0195992	0.0203668	0.0218508	0.0223625	0.0200086	0.0225161	0.020725	0.0238466
2250	0.0185758	0.0178082	0.0193433	0.0247677	0.023693	0.0193945	0.0228743	0.0246653	0.024563	0.0330577	0.0229255	0.0286568	0.0199063	0.0212367	0.0221067	0.0201109	0.0197527	0.0197016	0.0218508	0.0208274	0.0183711	0.020418	0.0201109	0.0239489	0.0175011	0.0169894	0.0212367	0.0189851	0.0222602	0.0181152	0.0199574	0.0181664	0.0206227	0.016273	0.0217996	0.0163753	0.0177058	0.0179105	0.0201109	0.0200086	0.0187293	0.0198039	0.0213391	0.0234372	0.0228743	0.0206738	0.0213391	0.0226696	0.0216973
2340	0.020418	0.0192922	0.0203668	0.0237954	0.021902	0.0200598	0.0250747	0.0244095	0.02487	0.0330577	0.020725	0.0284521	0.0202645	0.0191387	0.0217485	0.0195992	0.0207762	0.0197527	0.0222602	0.0200086	0.0193945	0.0212367	0.0186781	0.0256888	0.0186269	0.0167335	0.0193433	0.0201109	0.0224137	0.0189851	0.0200598	0.0186781	0.0181664	0.0206738	0.0181152	0.0179617	0.0175011	0.0189851	0.0166824	0.021902	0.018064	0.0201109	0.0208274	0.0232325	0.0242048	0.021595	0.0223625	0.0211856	0.022209
2430	0.0190363	0.0191387	0.0200086	0.024563	0.0222602	0.0203156	0.0238977	0.0216973	0.0259447	0.0329553	0.0217996	0.0291685	0.0194457	0.0194457	0.0239489	0.0204692	0.0223114	0.0187804	0.0223625	0.021902	0.0193433	0.0198551	0.0199574	0.0248188	0.0195992	0.0163753	0.0208274	0.0212367	0.0197016	0.0200598	0.0188828	0.0194457	0.0196504	0.0194457	0.0190875	0.0169894	0.0182687	0.0171941	0.0183711	0.0210321	0.0235907	0.0191898	0.0216461	0.023079	0.0212367	0.0207762	0.0233348	0.0217485	0.0229255
2520	0.020418	0.0191387	0.0219532	0.0246142	0.0213391	0.0202645	0.0248188	0.0217996	0.0249724	0.0360769	0.0216973	0.0279916	0.0197527	0.0197527	0.0221067	0.0190875	0.0198551	0.019548	0.0217485	0.0211344	0.0195992	0.0210832	0.0197016	0.0231813	0.0175523	0.0187804	0.0199063	0.0197016	0.0208785	0.0200598	0.0209809	0.0178593	0.020725	0.0179105	0.0192922	0.0177058	0.01745	0.0203668	0.0187804	0.0205715	0.0201621	0.0201109	0.0213391	0.023386	0.0228743	0.0228743	0.021902	0.0200086	0.0246142
2610	0.0193433	0.0199574	0.019241	0.0241536	0.0214414	0.0204692	0.0227719	0.0214926	0.0242048	0.0339276	0.0224137	0.0302943	0.0210832	0.0205715	0.0222602	0.0199063	0.0218508	0.0199063	0.0211344	0.020418	0.0193945	0.0196504	0.0197016	0.0234884	0.0182687	0.0192922	0.0214414	0.0197016	0.0194457	0.0202645	0.0187293	0.0200086	0.019241	0.0205203	0.0182687	0.0170406	0.0186269	0.0163241	0.0179105	0.0218508	0.0194457	0.0202133	0.0215438	0.023386	0.0233348	0.0199574	0.0216973	0.0228231	0.0219532
2700	0.0186781	0.0186781	0.0203156	0.0255353	0.0237954	0.020725	0.023693	0.0249724	0.0243583	0.0357187	0.021902	0.0296291	0.0212879	0.0201109	0.0232837	0.0201621	0.0211856	0.0206227	0.0206738	0.0231813	0.0194457	0.0220043	0.0188828	0.0250235	0.0171941	0.0182175	0.0185246	0.0201621	0.0232837	0.0190875	0.0203156	0.018934	0.0187804	0.0200598	0.0172453	0.0191387	0.018064	0.0192922	0.0179617	0.0223114	0.0218508	0.0192922	0.0234372	0.0258423	0.0221067	0.019241	0.0235907	0.0216461	0.0229255
2790	0.018064	0.0209809	0.0189851	0.0270193	0.0213903	0.0220043	0.0247165	0.0224649	0.0241536	0.0353605	0.0232325	0.0309084	0.0202133	0.0209809	0.0231301	0.0205715	0.0206738	0.0190875	0.0226184	0.0224649	0.0199063	0.021595	0.0205715	0.0240001	0.0181152	0.0196504	0.0182175	0.0198551	0.0201621	0.0194969	0.0206738	0.01745	0.0198551	0.0182687	0.01745	0.019241	0.018064	0.018064	0.0181152	0.0197016	0.0194969	0.0193433	0.0248188	0.0258423	0.0231301	0.0192922	0.0226696	0.0237442	0.0226184
2880	0.0179105	0.0211856	0.018064	0.0258935	0.0221067	0.0216461	0.0247677	0.0223114	0.0250747	0.0352581	0.0227208	0.0309084	0.0216461	0.0198551	0.0232837	0.0215438	0.0203668	0.0216973	0.0205203	0.0216461	0.0201621	0.0225161	0.0183711	0.02487	0.0185758	0.0181664	0.0182687	0.0203156	0.0216461	0.0189851	0.0193945	0.0182687	0.018934	0.0186781	0.0201621	0.0170917	0.0182687	0.0171941	0.020418	0.0219532	0.0196504	0.0202133	0.0212367	0.0246142	0.0232325	0.0213391	0.021902	0.023386	0.0226696
2970	0.0189851	0.0186269	0.0195992	0.0254841	0.0237442	0.0202133	0.0260982	0.0221067	0.0256888	0.0374585	0.0217485	0.0309596	0.0224649	0.0199063	0.0238977	0.0198039	0.0226696	0.0204692	0.0201621	0.0225672	0.0199574	0.022209	0.0197527	0.0220555	0.0192922	0.0170406	0.0197527	0.0205715	0.0211856	0.0220043	0.0195992	0.0178082	0.0190875	0.0171941	0.0188316	0.0178082	0.0177058	0.0198551	0.0181664	0.0210321	0.0194969	0.0193433	0.0229255	0.0238466	0.0244606	0.0194457	0.0210321	0.023079	0.0223114
3060	0.0181152	0.0198039	0.0195992	0.0266099	0.0219532	0.0209297	0.0243071	0.0235907	0.0247677	0.0377144	0.0249212	0.0304479	0.0221067	0.0199063	0.0233348	0.0209809	0.0218508	0.0195992	0.0219532	0.0257911	0.0187293	0.0224137	0.0190875	0.0238466	0.0184734	0.0190875	0.0171429	0.021595	0.0217485	0.0187804	0.0186269	0.0193433	0.0182175	0.018064	0.0175523	0.0167847	0.0194457	0.0172453	0.0183199	0.0211344	0.0214414	0.0202133	0.0225161	0.0247165	0.0240001	0.0219532	0.0227208	0.0235907	0.0251259
3150	0.0188316	0.0188316	0.0210321	0.0255864	0.0235907	0.0201109	0.024563	0.0222602	0.026047	0.0378679	0.0229766	0.0321877	0.0212367	0.0222602	0.0224137	0.0216973	0.0203156	0.0193433	0.0210832	0.023693	0.0185758	0.0230278	0.0186269	0.0241024	0.0170917	0.0156589	0.0172964	0.0209297	0.0217485	0.0197527	0.0188828	0.0204692	0.0185246	0.0189851	0.0181152	0.0161706	0.0181152	0.0183711	0.0183199	0.0211856	0.0198551	0.0200086	0.0229255	0.0259447	0.0233348	0.0202645	0.021595	0.0208274	0.0249724
3240	0.0194457	0.0194457	0.019548	0.0274798	0.0229766	0.0221067	0.0251259	0.0224137	0.0242559	0.0391984	0.0222602	0.0326483	0.0216973	0.0209297	0.0243071	0.0203156	0.0217996	0.020418	0.0205715	0.0201621	0.0182687	0.020725	0.0197527	0.026354	0.018064	0.0181152	0.0194969	0.0214414	0.0198551	0.0181152	0.0190363	0.0200086	0.0188316	0.0176546	0.0180129	0.0179617	0.0201109	0.0176546	0.0183711	0.0213903	0.0191387	0.0201109	0.0224137	0.0235907	0.0248188	0.0225161	0.0218508	0.0226696	0.0229766
3330	0.0205715	0.0188828	0.020418	0.0258935	0.0229255	0.0232325	0.0262005	0.0229255	0.023693	0.0376632	0.0212879	0.0349511	0.0210321	0.0213391	0.0218508	0.0201109	0.0212879	0.0198551	0.0208785	0.0223114	0.019548	0.0217485	0.018934	0.0259447	0.0167335	0.0168359	0.0188316	0.0215438	0.0207762	0.0197527	0.0191898	0.0199574	0.0183711	0.0193945	0.0171941	0.0188316	0.019548	0.0188828	0.0172453	0.0210321	0.0203668	0.0194457	0.0248188	0.0267634	0.0243071	0.0200086	0.0220555	0.0229255	0.0229766
3420	0.0190363	0.0201109	0.018064	0.0265076	0.0201109	0.0215438	0.0238466	0.0258935	0.0251259	0.0402219	0.0240001	0.0327506	0.0220555	0.0211344	0.0249212	0.0196504	0.0210832	0.0213391	0.0226696	0.0209297	0.0203156	0.0198551	0.0213391	0.0240513	0.0166312	0.0171429	0.0185246	0.0198551	0.0202133	0.0211344	0.0182175	0.0176035	0.0210832	0.0198551	0.0196504	0.0182687	0.0182175	0.0176546	0.019548	0.0214414	0.0199063	0.0209809	0.0223625	0.02487	0.0238977	0.0201621	0.0210321	0.0223114	0.0231301
3510	0.0181664	0.0201109	0.0191387	0.0286568	0.0235395	0.0219532	0.0231301	0.02574	0.0256376	0.0412453	0.0235907	0.0322389	0.0220555	0.0214926	0.0225161	0.0191898	0.0211856	0.0203668	0.020725	0.0215438	0.020418	0.0199574	0.0208785	0.0241536	0.0181152	0.0179105	0.0195992	0.0196504	0.0191387	0.0191387	0.0191387	0.0184222	0.0197527	0.0185246	0.0186781	0.0179105	0.0195992	0.0193433	0.0176546	0.0215438	0.0212879	0.0214414	0.0233348	0.0235907	0.0253306	0.0211344	0.0208785	0.0218508	0.0234372
3600	0.0183199	0.0188316	0.0210321	0.0272751	0.023693	0.0212879	0.0250235	0.0242048	0.0259447	0.0402731	0.0228231	0.032546	0.0240001	0.0213903	0.0222602	0.0203156	0.0191387	0.0203156	0.0237442	0.0202645	0.0201621	0.0199063	0.0211856	0.0244606	0.0188828	0.0189851	0.0171941	0.0212879	0.0232325	0.0191898	0.0182175	0.0167847	0.018934	0.0184734	0.0185758	0.0173988	0.0183199	0.0171429	0.0188828	0.0211856	0.0200086	0.0199574	0.0245118	0.02487	0.0234884	0.021595	0.0221067	0.0210832	0.023386
3690	0.0182175	0.0188828	0.0188316	0.0274287	0.0243071	0.0209809	0.0252282	0.0241536	0.0261493	0.0401195	0.0223625	0.0345417	0.0216461	0.0194969	0.0222602	0.0212879	0.022209	0.0202133	0.0207762	0.0205715	0.0191898	0.0203668	0.0182175	0.0258935	0.0199063	0.0187293	0.018064	0.0199574	0.0211344	0.0187293	0.0184734	0.0189851	0.0203668	0.0186269	0.0175011	0.0173476	0.0183199	0.0171941	0.0186269	0.0234372	0.0212367	0.0194457	0.0239489	0.02487	0.0252794	0.0214926	0.0204692	0.0217485	0.0225161
3780	0.0187804	0.017757	0.0185758	0.0267122	0.0250235	0.0198551	0.0230278	0.0253306	0.0261493	0.0416036	0.0238977	0.034337	0.0204692	0.0206227	0.02487	0.0197527	0.021595	0.0225161	0.0217996	0.0232837	0.0184734	0.0208785	0.019241	0.0249724	0.0198551	0.0186269	0.0173476	0.0220043	0.0197016	0.0176546	0.0197527	0.0170406	0.0203668	0.0195992	0.0190363	0.0176546	0.0191898	0.0173476	0.0194969	0.0231301	0.019241	0.0197016	0.0255864	0.0266611	0.0249724	0.0190875	0.0207762	0.0212879	0.0213391
3870	0.0167335	0.018934	0.0209297	0.0265587	0.0226696	0.0212367	0.023693	0.0242048	0.0257911	0.0428829	0.0227719	0.0342858	0.0200598	0.0216973	0.0249724	0.0202133	0.0207762	0.0205715	0.0207762	0.0223625	0.0184222	0.0202645	0.0195992	0.0242559	0.0183711	0.0169894	0.0175011	0.021595	0.0212367	0.0186781	0.0200598	0.0197527	0.0188828	0.0200598	0.0173988	0.0173988	0.0187293	0.0183199	0.017757	0.0221579	0.0194457	0.0209297	0.0253306	0.0279404	0.0237954	0.020418	0.0235395	0.0205203	0.0227208
3960	0.0171429	0.0195992	0.0180129	0.0264564	0.0226696	0.0227719	0.024563	0.0250235	0.0265587	0.0418082	0.0243583	0.0347464	0.0214414	0.0211856	0.0222602	0.0215438	0.0209809	0.0203668	0.0199063	0.0216461	0.0156077	0.0220555	0.0200086	0.0255864	0.0190875	0.0181664	0.0195992	0.0213391	0.0205203	0.0186269	0.0190363	0.0179105	0.019241	0.0178593	0.0188316	0.0172453	0.0185246	0.0186781	0.0197527	0.0222602	0.0197527	0.0198039	0.0237954	0.0263029	0.0245118	0.0205203	0.0217485	0.0212879	0.021595
4050	0.0193433	0.0207762	0.017757	0.0287592	0.0231301	0.0209809	0.0255353	0.0244095	0.0264052	0.0440087	0.0245118	0.0354628	0.0237442	0.0211344	0.0234884	0.0205203	0.0227719	0.0197016	0.0203668	0.0222602	0.0184734	0.0217996	0.0194969	0.0245118	0.0176546	0.0176035	0.0182175	0.0231301	0.0206227	0.0187293	0.0176035	0.0186781	0.0194969	0.0183711	0.0188316	0.0170406	0.0194457	0.0178593	0.0178593	0.0225672	0.0210832	0.0223114	0.0231301	0.0274798	0.0246142	0.0196504	0.0236419	0.0187804	0.0225161
4140	0.0184222	0.0201621	0.0188828	0.0287592	0.0234884	0.0213391	0.0244606	0.0251259	0.0249724	0.0427294	0.0240001	0.0379191	0.0225672	0.0199063	0.0220043	0.0195992	0.0213903	0.0227208	0.0194969	0.0203156	0.0193433	0.0224649	0.0195992	0.0239489	0.0175011	0.0168871	0.0184734	0.0225161	0.022209	0.0178082	0.0194969	0.0197016	0.019241	0.0199574	0.017757	0.0194457	0.0212879	0.0179617	0.0189851	0.021595	0.0193945	0.0206738	0.0232325	0.0265587	0.0246142	0.0200086	0.023693	0.0223625	0.0235907
4230	0.0180129	0.0206227	0.0192922	0.0292197	0.0245118	0.0214926	0.0260982	0.0243583	0.0271216	0.0443669	0.0264052	0.0375097	0.0226184	0.0213391	0.0231301	0.0194457	0.0221067	0.0217485	0.0206738	0.0237442	0.0193945	0.0209297	0.0212367	0.0250235	0.0190363	0.0186269	0.0181664	0.0225161	0.0214926	0.0189851	0.0200086	0.0179105	0.0204692	0.0181152	0.0181664	0.01745	0.0187293	0.0195992	0.0196504	0.0234884	0.0196504	0.0198039	0.0251771	0.0255353	0.0246142	0.0206227	0.0231301	0.0216973	0.0241536
4320	0.0178593	0.0188316	0.020418	0.027531	0.0244095	0.0235907	0.0243583	0.0267634	0.0273775	0.0446739	0.0232837	0.0359745	0.0221067	0.0200086	0.0244095	0.0225161	0.0216973	0.0197016	0.0202133	0.0211344	0.0182175	0.0211856	0.0201621	0.0238977	0.0183711	0.0184734	0.0184222	0.0249212	0.0209297	0.0198039	0.0190875	0.0194969	0.0193433	0.0201621	0.0176546	0.0173476	0.0193433	0.0197016	0.0200086	0.0239489	0.0198039	0.0200086	0.0252282	0.0266611	0.0255864	0.0217485	0.0232837	0.0211344	0.0208785
4410	0.01745	0.0196504	0.0183711	0.0293221	0.0258423	0.0203668	0.0246142	0.0258935	0.0265076	0.0445716	0.0237442	0.038175	0.022209	0.0212879	0.0226696	0.0203668	0.0239489	0.0190875	0.0214926	0.0217485	0.0183199	0.0230278	0.0194969	0.0254329	0.0183711	0.018934	0.0176035	0.0215438	0.0206227	0.019548	0.0202645	0.0190875	0.0200086	0.0186781	0.0188828	0.0189851	0.0186781	0.0187293	0.0196504	0.021595	0.0193945	0.0192922	0.0244606	0.0270705	0.0228231	0.020725	0.0218508	0.0220555	0.0227719
4500	0.0170917	0.0194457	0.0191898	0.0279916	0.023079	0.0235907	0.0262517	0.0249212	0.0284009	0.042934	0.0247677	0.0371515	0.0237954	0.0224649	0.023079	0.0203668	0.0217996	0.0206227	0.0205715	0.0222602	0.0182175	0.020418	0.0223625	0.02487	0.0175011	0.0181152	0.0205715	0.0208274	0.0197527	0.0185758	0.0178082	0.0200086	0.0191898	0.0176546	0.0175523	0.0171429	0.0191387	0.0178082	0.0211856	0.0243071	0.0197016	0.0201109	0.0251771	0.0276845	0.0243071	0.0195992	0.0212879	0.0217485	0.0220043
4590	0.0181152	0.0194969	0.0202645	0.0285545	0.0245118	0.0221067	0.0249724	0.0274287	0.027224	0.0447763	0.0249724	0.0375609	0.0216461	0.0194457	0.0257911	0.0223625	0.0223625	0.0211344	0.0227719	0.0209297	0.0200598	0.021902	0.0201621	0.0247677	0.0181664	0.0175011	0.0203156	0.0231301	0.021595	0.0188316	0.0193945	0.020725	0.0194969	0.0184734	0.0182175	0.0183199	0.0196504	0.0200598	0.0192922	0.0235395	0.0195992	0.0200598	0.0263029	0.0272751	0.0252282	0.020725	0.0206227	0.0241024	0.0220043
4680	0.0197016	0.0216973	0.0195992	0.0299873	0.0229255	0.0214414	0.0259958	0.0255864	0.0277869	0.0440599	0.0232837	0.0383797	0.0220555	0.0206738	0.024563	0.0213391	0.0212367	0.0216461	0.0206738	0.0211856	0.0188316	0.0239489	0.0211856	0.0234884	0.0179105	0.0163241	0.0202645	0.0208274	0.0240513	0.0206738	0.0206738	0.017757	0.0193433	0.0198551	0.0163753	0.0190363	0.0226696	0.0209809	0.0189851	0.0218508	0.0206227	0.0197016	0.0264052	0.0260982	0.0251771	0.0225672	0.0216973	0.0214414	0.0217996
4770	0.0175523	0.0183199	0.0203156	0.0309596	0.0240513	0.0225672	0.0273775	0.0239489	0.0276845	0.0475396	0.0257911	0.0428317	0.0242559	0.0219532	0.0232325	0.0215438	0.0235907	0.0231813	0.0225161	0.0221067	0.018934	0.0208785	0.0201109	0.0237442	0.0169894	0.0181152	0.0168359	0.0217996	0.0217485	0.0192922	0.0180129	0.0176035	0.0179617	0.0197527	0.0181664	0.0178593	0.0198039	0.0203668	0.0180129	0.0226184	0.0198039	0.0207762	0.0246142	0.0276334	0.0259447	0.0221067	0.022209	0.0205715	0.0226696
4860	0.0168359	0.0191387	0.0199574	0.0302432	0.023693	0.0224137	0.0258423	0.0253817	0.0270193	0.0447251	0.0267122	0.0387379	0.0232837	0.0209809	0.0241536	0.0207762	0.0233348	0.0216973	0.0194969	0.020725	0.018934	0.0211856	0.0219532	0.0249724	0.019548	0.0184222	0.0182687	0.0210832	0.0222602	0.0185758	0.018934	0.0187804	0.0193433	0.0200086	0.0173476	0.0181152	0.0185246	0.0186269	0.0191387	0.0226696	0.0224649	0.0218508	0.0256888	0.027224	0.0272751	0.0206738	0.0212879	0.023079	0.0236419
4950	0.0194457	0.0186781	0.0184734	0.0315225	0.0239489	0.0225672	0.0258423	0.0256376	0.0288103	0.0477443	0.0259447	0.0388402	0.0213391	0.0196504	0.0242559	0.0212879	0.0202133	0.0209809	0.0216973	0.0214926	0.0179105	0.0199574	0.0189851	0.0246653	0.0181152	0.0177058	0.0177058	0.0248188	0.0229255	0.0221579	0.0197016	0.0184222	0.0177058	0.0183711	0.0159659	0.0173476	0.0203156	0.0190363	0.0190363	0.0224649	0.0198039	0.0214926	0.0253306	0.0298338	0.0254329	0.0218508	0.0221579	0.0227719	0.0232837
5040	0.0179105	0.0193945	0.0200086	0.030192	0.0237954	0.0222602	0.0245118	0.02574	0.0302943	0.0484607	0.02574	0.0405289	0.0232837	0.0220043	0.0240001	0.0196504	0.0230278	0.0214414	0.0207762	0.0229255	0.0195992	0.0210321	0.0221067	0.0243583	0.0183711	0.0176546	0.0190875	0.0225161	0.0217996	0.0201621	0.0178593	0.0188316	0.0189851	0.0184734	0.0172453	0.0185758	0.0196504	0.0197527	0.020725	0.0244095	0.0198551	0.0199574	0.0265076	0.0284521	0.0258935	0.0201621	0.0212367	0.0214414	0.0250235
5130	0.0179105	0.0187293	0.0199574	0.0319831	0.0231813	0.0209297	0.026047	0.0259958	0.029015	0.0481025	0.0254841	0.0405289	0.022209	0.0198551	0.0237954	0.019548	0.0211344	0.0210321	0.0193945	0.0209809	0.0186269	0.0196504	0.0202645	0.0250235	0.0176546	0.0175523	0.0202645	0.0234372	0.0210832	0.0213903	0.0187293	0.0175011	0.018934	0.0186781	0.0176035	0.0176035	0.0221067	0.0187804	0.0199574	0.024563	0.0208274	0.0212367	0.0268658	0.0284009	0.0266099	0.020725	0.0214414	0.0206738	0.0227719
5220	0.0186781	0.0187804	0.0198551	0.0309596	0.0252794	0.0211856	0.0254329	0.0253817	0.0274287	0.0501494	0.0266611	0.0401707	0.0210832	0.0210321	0.023693	0.0204692	0.0231813	0.022209	0.0195992	0.0209297	0.019241	0.0202645	0.0201621	0.024563	0.0175011	0.0176546	0.0178082	0.0204692	0.0240513	0.0210321	0.0185758	0.0200598	0.0187293	0.0181664	0.0179105	0.0168871	0.0193433	0.0195992	0.0198039	0.0231813	0.0212367	0.020418	0.0268146	0.0291174	0.0265587	0.0221579	0.0227208	0.0225672	0.0239489
5310	0.0183199	0.0199063	0.0191387	0.0317784	0.02487	0.0224649	0.0273775	0.02487	0.029015	0.0471302	0.0280427	0.0398125	0.0210832	0.0202645	0.0243071	0.0210832	0.022209	0.0215438	0.0214414	0.0215438	0.0182687	0.020725	0.0199063	0.0267122	0.018934	0.0168359	0.0190363	0.0240001	0.0225672	0.0186781	0.0203156	0.0219532	0.0190363	0.0199574	0.0201109	0.0173476	0.0200086	0.0186781	0.0203668	0.0252794	0.0220043	0.0200086	0.0282986	0.0269169	0.0285033	0.020418	0.0227208	0.0235395	0.023386
5400	0.0192922	0.0193433	0.019241	0.0328018	0.0242048	0.0233348	0.0258423	0.027838	0.0282474	0.0501494	0.0247165	0.0401707	0.023079	0.0219532	0.0240001	0.0213391	0.023079	0.0212879	0.0202645	0.0213391	0.0175011	0.0198551	0.0206738	0.0241024	0.0172964	0.0178082	0.0193433	0.0256888	0.0223114	0.0195992	0.0189851	0.0178593	0.0191898	0.019241	0.0178082	0.0179105	0.0210321	0.0198551	0.0216461	0.0253306	0.0211856	0.0202645	0.0264052	0.0279404	0.0261493	0.0204692	0.0221067	0.0220555	0.0225161
5490	0.0184734	0.0183711	0.0188828	0.0309084	0.0246653	0.0228743	0.0265076	0.0264052	0.028708	0.0485119	0.0266611	0.0432923	0.021595	0.0196504	0.0267122	0.0219532	0.0227208	0.0213391	0.0229766	0.0216461	0.0197016	0.0228231	0.0190875	0.0266099	0.0194457	0.0194969	0.0184734	0.0227208	0.0213391	0.0192922	0.0195992	0.0186269	0.0190363	0.0195992	0.0188828	0.0181664	0.0209809	0.0191898	0.0201621	0.0244095	0.020725	0.0200086	0.0244606	0.0274798	0.0277869	0.0202645	0.0237954	0.0210321	0.0237954
5580	0.0194457	0.0194457	0.0182687	0.0306526	0.0244095	0.0236419	0.0268146	0.0267634	0.0292197	0.0492283	0.0270193	0.040836	0.023693	0.0194457	0.0258423	0.0212879	0.0235907	0.0208785	0.0226696	0.0201621	0.0205203	0.0220555	0.0204692	0.0250747	0.0193945	0.0181664	0.0185246	0.0224137	0.0214414	0.0206738	0.0197016	0.0192922	0.018064	0.0181664	0.0186269	0.01658	0.0222602	0.022209	0.0222602	0.0227719	0.0187804	0.0207762	0.0288103	0.0271728	0.0262517	0.0229766	0.0216461	0.0209297	0.0226696
5670	0.0179617	0.0190875	0.0189851	0.0326483	0.0243583	0.0235395	0.0269169	0.0280427	0.0308061	0.0510705	0.0269169	0.0433434	0.0218508	0.0186781	0.0228743	0.0202645	0.0229255	0.0206227	0.0227208	0.0227208	0.0183711	0.0205715	0.0212879	0.0232837	0.0171941	0.0175011	0.019241	0.0228743	0.0227208	0.0205203	0.0187293	0.0175523	0.0203668	0.018064	0.0177058	0.0190875	0.0212879	0.0199063	0.0213391	0.0255864	0.0216973	0.022209	0.0279404	0.0267122	0.0296291	0.0209809	0.0226696	0.0231301	0.0225161
5760	0.0183199	0.0196504	0.0191387	0.030499	0.0257911	0.0226696	0.0258935	0.0275822	0.0285033	0.0497912	0.0291174	0.0420129	0.0216461	0.0209809	0.0255353	0.0213903	0.023693	0.021595	0.0214414	0.0212367	0.0191898	0.0206227	0.0228231	0.0241024	0.0181152	0.0148401	0.018934	0.0239489	0.0237954	0.0201621	0.0183199	0.0187293	0.0184734	0.0201109	0.0202133	0.0179105	0.0202645	0.0191387	0.0193433	0.0244095	0.0204692	0.0220043	0.0287592	0.0275822	0.0277869	0.020725	0.0211344	0.0230278	0.0218508
5850	0.0173988	0.0184734	0.0194457	0.0328018	0.0250747	0.0223625	0.0260982	0.0267122	0.0304479	0.0519916	0.0277357	0.0424223	0.0225672	0.0202133	0.0235907	0.0200598	0.0242048	0.0235907	0.0220043	0.0221067	0.018934	0.0218508	0.0208274	0.0240513	0.0184734	0.0169894	0.0186781	0.0229766	0.0231813	0.0212367	0.0186269	0.017757	0.0202133	0.0182687	0.0176035	0.0172964	0.0199574	0.0193945	0.020725	0.0237442	0.0207762	0.0214414	0.0271728	0.0273263	0.0274798	0.018934	0.0235395	0.0228231	0.0228231
5940	0.0184222	0.0199574	0.0193945	0.0329553	0.026047	0.0243583	0.0284521	0.0292197	0.0317784	0.0520428	0.0269681	0.0440087	0.023693	0.020725	0.0262517	0.0225161	0.0229766	0.021902	0.0200086	0.0210832	0.0185758	0.0213391	0.0208785	0.0247165	0.0188828	0.0172964	0.0179617	0.0232325	0.0233348	0.0210832	0.0179617	0.0188316	0.0200086	0.0203156	0.0188316	0.0181152	0.0225672	0.0188828	0.0212367	0.023386	0.0217485	0.0239489	0.0286568	0.0290662	0.0279404	0.0222602	0.022209	0.0217996	0.0209297
6030	0.018064	0.0204692	0.0188828	0.032853	0.0258935	0.021595	0.0269169	0.0285545	0.0295268	0.0541921	0.0276845	0.0428829	0.0226184	0.0213391	0.0256888	0.0210321	0.0228743	0.0211344	0.020418	0.0224137	0.0188316	0.021595	0.0208785	0.0246142	0.0164265	0.018064	0.0184222	0.0226696	0.0227719	0.0195992	0.0165288	0.0166824	0.0192922	0.0194969	0.019241	0.0194969	0.0200598	0.0206227	0.0204692	0.0250747	0.0203668	0.0208274	0.0290662	0.0308061	0.0293221	0.0218508	0.022209	0.0215438	0.0216461
6120	0.0175523	0.0184734	0.0183711	0.0329042	0.02574	0.0229766	0.0258935	0.0286568	0.0309596	0.0528616	0.0284009	0.0467208	0.0249212	0.0205203	0.0248188	0.0210321	0.023079	0.0234884	0.0208785	0.022209	0.017757	0.0200598	0.0205203	0.0266099	0.0186781	0.0182175	0.0189851	0.0236419	0.0241536	0.0211856	0.0176035	0.0175523	0.0189851	0.0193945	0.0193945	0.0181152	0.0212879	0.0200086	0.0217996	0.0244606	0.0232325	0.0231813	0.0292709	0.0281963	0.0278892	0.0238977	0.0231301	0.0216461	0.0236419
6210	0.0191387	0.0185758	0.0190363	0.0339788	0.0251771	0.0217485	0.0277869	0.0284521	0.0298338	0.0530663	0.0293732	0.0462091	0.0221579	0.0205715	0.0273775	0.0213391	0.0231301	0.0214414	0.0223625	0.0219532	0.0189851	0.0206227	0.021595	0.0225161	0.0184734	0.0188828	0.0189851	0.0229766	0.0230278	0.0192922	0.0184734	0.0203156	0.0208274	0.0208785	0.0179617	0.0177058	0.0237442	0.0220043	0.0202645	0.0254841	0.0201621	0.0237442	0.0268658	0.0289127	0.0293732	0.020418	0.022209	0.0214414	0.0225161
6300	0.0205715	0.0188828	0.0186269	0.0328018	0.0250747	0.0222602	0.0268658	0.0291685	0.0298338	0.0536292	0.0301408	0.0447251	0.0243583	0.0228231	0.0239489	0.0215438	0.0228231	0.0226696	0.0216973	0.0216973	0.0176546	0.0227208	0.0198039	0.0242048	0.0190875	0.0179617	0.019241	0.0251771	0.0241024	0.0200086	0.0184734	0.0183711	0.019548	0.0192922	0.0198039	0.0181664	0.0216461	0.0200598	0.0203668	0.0253817	0.0206227	0.0210832	0.028708	0.0286056	0.0300385	0.0219532	0.023693	0.0221579	0.0254841
6390	0.0167335	0.0213903	0.0206738	0.0336206	0.024563	0.0225161	0.0269681	0.0279916	0.032853	0.0548062	0.0284521	0.0474884	0.0216973	0.0208274	0.0251771	0.0215438	0.0234884	0.0217485	0.0240513	0.0211344	0.0201109	0.0214926	0.0200086	0.024563	0.0164265	0.0185758	0.0187293	0.0232837	0.0228743	0.0189851	0.0173476	0.0187804	0.0188828	0.0170406	0.0166824	0.0181152	0.0230278	0.021902	0.0212367	0.0258935	0.020725	0.0214414	0.029015	0.0309084	0.0287592	0.0199063	0.0229766	0.0225161	0.0219532
6480	0.0202133	0.0210832	0.0184222	0.0339276	0.0259958	0.0242559	0.0277869	0.0256888	0.0309596	0.0580812	0.031369	0.0456974	0.0226184	0.0213903	0.0260982	0.0230278	0.0232325	0.0242048	0.0193945	0.0212367	0.0193945	0.0224649	0.0196504	0.0250235	0.0178593	0.018934	0.0173476	0.0241024	0.0221579	0.0202133	0.0185246	0.0203156	0.0182175	0.0188828	0.01745	0.0195992	0.0210832	0.0201621	0.0203668	0.0248188	0.0213391	0.0227208	0.0284009	0.0293221	0.0290662	0.0205203	0.0222602	0.0216461	0.022209
6570	0.0175523	0.0193433	0.0184222	0.0338253	0.0277869	0.0228743	0.0262517	0.0280427	0.0316248	0.0556249	0.0279404	0.0442645	0.0239489	0.0208274	0.0268146	0.0217996	0.0238466	0.0211856	0.0203156	0.0216461	0.0205203	0.0211344	0.0205203	0.0235395	0.0173476	0.0197016	0.0204692	0.0248188	0.023386	0.0196504	0.0188828	0.0193433	0.0198039	0.0201109	0.0188316	0.0169894	0.023386	0.0214926	0.0223114	0.026354	0.0234884	0.0224649	0.0303967	0.0288615	0.0295268	0.0230278	0.0222602	0.021595	0.022209
6660	0.0178593	0.0199063	0.0182175	0.0350534	0.0272751	0.0241536	0.0270705	0.0299361	0.0302943	0.0566996	0.0291174	0.0448786	0.0228231	0.0206738	0.0244095	0.0240001	0.0247165	0.0229255	0.0212879	0.0221067	0.0192922	0.0209809	0.0194457	0.0272751	0.0199574	0.0187804	0.0193945	0.0249212	0.0249724	0.0203668	0.019241	0.0200086	0.0187293	0.0188316	0.0194969	0.0175523	0.0225161	0.0203156	0.0208274	0.0249212	0.0218508	0.0224649	0.0273263	0.0296803	0.0283498	0.0209809	0.0240513	0.0210321	0.0251259
6750	0.0183711	0.0198039	0.0205715	0.0358722	0.0249212	0.0237954	0.0286056	0.027838	0.0351046	0.0595141	0.0282986	0.0456974	0.0229766	0.0216461	0.0243071	0.0209297	0.0261493	0.023386	0.0206738	0.0198551	0.0201621	0.0223114	0.0199574	0.0242559	0.0184222	0.0173476	0.0185758	0.0243583	0.0242048	0.0208785	0.020418	0.0192922	0.0194969	0.0178082	0.0180129	0.0169894	0.0240001	0.0208274	0.0206738	0.0243583	0.0216461	0.021902	0.030499	0.0312155	0.0294244	0.0193433	0.023079	0.0220043	0.0224137
6840	0.0181664	0.019241	0.0183711	0.0354628	0.0254841	0.0234372	0.0282474	0.0299873	0.0322901	0.057723	0.0293221	0.0475908	0.0231813	0.0207762	0.0252282	0.0229255	0.0248188	0.0217996	0.0202645	0.0219532	0.0188316	0.0210832	0.0211344	0.0250747	0.0197016	0.0180129	0.0192922	0.0255864	0.0257911	0.0210832	0.0188316	0.0172964	0.0196504	0.0196504	0.0173476	0.0171429	0.0227208	0.0208274	0.0203156	0.0243071	0.0215438	0.0225161	0.0320854	0.0301408	0.030499	0.0212367	0.0225672	0.021902	0.0245118
6930	0.019548	0.0197016	0.0192922	0.0355652	0.0265587	0.023386	0.0297826	0.0308572	0.0325971	0.0559831	0.0300385	0.0480513	0.0226696	0.0225672	0.02574	0.0221579	0.0217485	0.0237442	0.0201109	0.0213903	0.0189851	0.0222602	0.019241	0.0259958	0.0176035	0.0172964	0.0187804	0.0250235	0.0224137	0.0216973	0.0187804	0.0187293	0.0202645	0.0186781	0.0186781	0.0184222	0.0225161	0.0208274	0.0202645	0.0250235	0.0211856	0.021902	0.0318295	0.0295779	0.0317784	0.0227208	0.021595	0.0215438	0.0215438
7020	0.0193945	0.0189851	0.0206227	0.0354116	0.0254329	0.0223625	0.0275822	0.029015	0.032853	0.0599746	0.0291685	0.0475908	0.0229766	0.0194969	0.0251259	0.0238466	0.0243583	0.0244095	0.0214414	0.0219532	0.0217485	0.0237954	0.0216461	0.0252282	0.017757	0.0171429	0.0176546	0.0254841	0.0224649	0.0181664	0.0189851	0.0187804	0.0183199	0.0178593	0.018934	0.0200086	0.0244095	0.0206227	0.0188316	0.0246653	0.0214414	0.0214414	0.0300897	0.0311131	0.0306526	0.0217485	0.0240001	0.0221067	0.0221579
7110	0.0203668	0.0193945	0.0180129	0.0356675	0.0289639	0.0224137	0.0282986	0.0306014	0.0344905	0.059207	0.0284009	0.05061	0.0237954	0.0210321	0.0250747	0.0215438	0.0238977	0.0237442	0.020418	0.0199063	0.0203668	0.0206738	0.0225161	0.0250747	0.0197016	0.0170917	0.0199574	0.0238977	0.0243071	0.0221579	0.0183199	0.0183199	0.0200598	0.0202645	0.0183711	0.01745	0.0244095	0.019548	0.022209	0.0251259	0.0217485	0.0211344	0.030499	0.0310619	0.0328018	0.0223114	0.0226696	0.0215438	0.0226696
7200	0.0188828	0.0186781	0.0200598	0.0356163	0.0264564	0.0236419	0.0299361	0.029885	0.0332112	0.0595652	0.0317272	0.0483072	0.0224137	0.0213903	0.0248188	0.0220043	0.0232325	0.0221067	0.0240513	0.0237954	0.0188828	0.0203156	0.0194969	0.0246142	0.0172964	0.0191387	0.0187293	0.027224	0.0242559	0.0196504	0.0200598	0.0208274	0.0191387	0.0180129	0.0166312	0.0165288	0.0239489	0.0200598	0.020418	0.0239489	0.0202645	0.0222602	0.0319319	0.0312666	0.0321877	0.0226184	0.0221579	0.0210832	0.0234884
7290	0.0179105	0.0205203	0.0188828	0.0346952	0.0279404	0.0239489	0.0300385	0.0296291	0.0315737	0.0611516	0.0306526	0.05061	0.0240001	0.0205203	0.027838	0.0226696	0.0229255	0.0215438	0.0207762	0.0231813	0.0184734	0.0221579	0.0194969	0.0278892	0.0200086	0.0181664	0.0201109	0.0254329	0.0270193	0.0206738	0.0187804	0.0176546	0.0193945	0.0200086	0.0184734	0.0172964	0.0244606	0.0214414	0.0219532	0.0274287	0.0219532	0.0237954	0.0347464	0.0318807	0.0332624	0.0214414	0.0242048	0.0225161	0.0227719
7380	0.0172964	0.0194457	0.020725	0.0368956	0.0270705	0.0230278	0.0266099	0.0299361	0.0348999	0.0617145	0.0303967	0.0503029	0.0226696	0.0216461	0.0257911	0.0212367	0.0253817	0.0208785	0.0214414	0.0212879	0.0190875	0.0201621	0.0193945	0.0271728	0.0181152	0.0197527	0.0193945	0.0270705	0.0243583	0.0209297	0.0179105	0.0179105	0.0191898	0.0179105	0.0191898	0.0170406	0.0235395	0.0224137	0.0215438	0.0255864	0.0206738	0.0224137	0.0336206	0.031369	0.0305502	0.0219532	0.0217485	0.0223114	0.0242559
7470	0.0183711	0.0190363	0.0206227	0.0352581	0.027224	0.0270705	0.028708	0.0300385	0.0325971	0.0625844	0.0324436	0.048256	0.0238466	0.0226696	0.0262005	0.0242048	0.0242048	0.023693	0.0206227	0.0200086	0.0186269	0.0214414	0.0212879	0.0250747	0.0171429	0.0191387	0.017757	0.027838	0.0237954	0.021595	0.0183711	0.0184222	0.0211344	0.0195992	0.0186269	0.0169382	0.0248188	0.021595	0.020725	0.02574	0.0203156	0.023386	0.0303967	0.031676	0.0309596	0.0213903	0.0242559	0.0226184	0.0212367
[truncated: 397 more rows]
[truncated: 329 more columns]

## Sheet: Means_PBAT_cumul_4-MU
Time [s]	negative_ctrl_t0	737_ecovio_t0	737_BIOPL_t0	755_ecovio_t0	800_ecovio_t0	800_BIOPL_t0	914_ecovio_t0	918_ecovio_t0	940_ecovio_t0	942_ecovio_t0	943_ecovio_t0	943_BIOPL_t0	966_ecovio_t0	967_ecovio_t0	1031_ecovio_t0	1034_ecovio_t0	1205_ecovio_t0	1207_ecovio_t0	1207_BIOPL_t0	1261_ecovio_t0	717_ecovio_t0	725_ecovio_t0	749_ecovio_t0	762_ecovio_t0	765_ecovio_t0	780_ecovio_t0	796_ecovio_t0	896_ecovio_t0	899_ecovio_t0	920_ecovio_t0	926_ecovio_t0	947_ecovio_t0	950_ecovio_t0	952_ecovio_t0	957_ecovio_t0	958_ecovio_t0	964_ecovio_t0	985_ecovio_t0	985_BIOPL_t0	1045_ecovio_t0	DSM44262_ecovio_t0	DSM50188_ecovio_t0	negative_ctrl_t1	737_ecovio_t1	737_BIOPL_t1	755_ecovio_t1	800_ecovio_t1	800_BIOPL_t1	914_ecovio_t1
[truncated: 481 more rows]
[truncated: 77 more columns]

[truncated: 5 more sheets: Means_PBAT_transposed, Calibration_curves, Strains_L-PLA_Fluorescence_int., Strains_D-PLA_Fluorescence_int., Strains_LD-PLA_Fluoresc._int.]
